# Supplementary material for: Joint cell segmentation and cell type annotation for spatial transcriptomics
Source: Mol Syst Biol. 2021 May 31;17(6):e10108. doi: 10.15252/msb.202010108 (PMC8166214; doi:10.15252/msb.202010108)
Supplement: Supplementary file 4 — Table EV3 [file MSB-17-e10108-s002.xlsx]

## Sheet: Legend
Table EV3. Pearson correlation values between MERFISH data (Moffit et al. 2018) segmented and annotated by JSTA, and corresponding scRNAseq cell types.

## Sheet: MSB-2020-10108R-Table_EV3-supp
	Astrocytes 1	Endothelial 1	Endothelial 2	Endothelial 3	Ependymal 1	Immature oligodendrocyte 1	Macrophage 1	Mature oligodendrocyte 1	Mature oligodendrocyte 2	Mature oligodendrocyte 3	Mature oligodendrocyte 4	Mature oligodendrocyte 5	Microglia 1	Microglia 2	Mural 1	Mural 2	Newly formed oligodendrocyte 1	e10:Glut/Meis2	e11:Glut/Shox2	e12:Nos1/Foxp2	e13:Ghrh/C1ql1	e15:Ucn3/Brs3	e16:Sst/Cartpt	e17:Th/Adcyap1	e19:Ghrh/Trh	e1:Glut	e20:Crh	e21:Glut/Rxpf3	e22:Gal/Ucn3	e2:Tac1/Fezf1	e3:Cartpt/Isl1	e4:Trh/Angpt1	e5:Adcyap1/Nkx2.1	e6:Nos1/Trp73	e7:Reln/C1ql1	e8:Cck/Ebf3	e9:Glut/Tcf7l2	h1:Gaba/Slc17a6	h2:Nts/Slc17a8	h3:Slc32a1/Gsc	i10:Tac1/Nts	i11:Gaba	i12:Gaba	i13:Gaba	i14:Avp/Cck	i15:Gaba	i16:Gal/Th	i17:Th/Nos1	i18:Gal/Tac2
Astrocytes 1	0.678754	-0.00293586	-0.00434913	0.00182537	0.3998	0.195165	0.0681001	-0.0250384	-0.0119623	-0.0358306	-0.0203251	-0.0136638	-0.0185108	-0.0233302	0.00338461	0.00757996	0.0418844	0.116672	0.120457	0.139179	0.133719	0.177258	0.125038	0.188999	0.16264	0.166055	0.15264	0.135164	0.169706	0.153043	0.136911	0.186737	0.158847	0.136011	0.14594	0.117542	0.111779	0.195424	0.190097	0.122186	0.114807	0.209539	0.241698	0.236846	0.215642	0.221221	0.211096	0.234829	0.206704
Endothelial 1	0.370796	0.556886	0.578402	0.521389	0.199879	0.119475	0.130076	0.034564	0.0680009	-0.00393596	0.0569351	0.0333751	0.0353845	-0.000295417	0.253242	0.271056	0.0174141	0.121599	0.128483	0.146148	0.136839	0.187538	0.13448	0.167102	0.152659	0.179256	0.141059	0.141778	0.149446	0.156278	0.146668	0.182987	0.163985	0.153894	0.152458	0.129167	0.123436	0.219529	0.205543	0.109845	0.114161	0.222751	0.265952	0.275549	0.293867	0.23895	0.236463	0.258712	0.233143
Endothelial 2	0.447419	0.346707	0.357422	0.322199	0.184336	0.108795	0.149577	-0.0267212	-0.00233077	-0.057257	-0.0100445	-0.014295	-0.0181204	-0.0589474	0.160469	0.170683	-0.0126117	0.238161	0.248382	0.320474	0.347289	0.350437	0.295513	0.365446	0.284362	0.381952	0.28023	0.340804	0.340981	0.319622	0.357753	0.350927	0.352109	0.303804	0.322957	0.240869	0.225651	0.459931	0.421266	0.255944	0.240236	0.449938	0.480095	0.479659	0.494449	0.467078	0.514982	0.508775	0.512858
Endothelial 3	0.271673	0.304515	0.410557	0.755093	0.164787	0.0817967	0.0515878	-0.00759072	0.0140483	-0.0296177	0.00449163	-0.00664826	-0.0122193	-0.0281576	0.730389	0.729447	-0.0125586	0.0837028	0.0880039	0.0990874	0.0955085	0.129728	0.0963072	0.118847	0.1033	0.128661	0.0895234	0.0971874	0.112273	0.105881	0.102481	0.128633	0.113567	0.0996518	0.105172	0.0863278	0.0827266	0.155829	0.144578	0.0728441	0.0787314	0.160448	0.185989	0.190499	0.203836	0.168046	0.160119	0.179282	0.162484
Ependymal 1	0.370699	-0.00294543	0.0245238	-0.0153036	0.412989	0.0177107	-0.0244177	-0.0224479	-0.0124792	-0.0175305	-0.0195345	-0.0195779	-0.0207411	-0.0184871	-0.0295216	-0.0212367	0.0484898	-0.041748	-0.0235689	-0.0344855	-0.0401341	-0.0254066	-0.0155218	0.0506862	0.0418767	-0.0212467	-0.00272021	0.0309572	-0.0257266	-0.0389296	0.0617561	-0.00391394	-0.0203273	-0.033035	-0.0177672	-0.0267743	-0.0355706	-0.0204014	-0.0373509	-0.0491476	-0.00347134	0.00664557	-0.0311382	-0.0321828	-0.0159712	-0.00697926	-0.0320532	-0.032628	-0.0150771
Immature oligodendrocyte 1	0.506937	-0.0116221	-0.026975	-0.0308639	0.339465	0.730388	0.161576	0.00346505	0.0135185	-0.0127412	0.0141569	0.0400693	-0.0124813	-0.0295016	-0.0147947	-0.0255869	0.263209	0.179215	0.151978	0.193484	0.191302	0.238699	0.168321	0.227542	0.267393	0.234976	0.190627	0.186404	0.244712	0.237759	0.200124	0.246547	0.240475	0.198926	0.208805	0.165477	0.164737	0.256964	0.248032	0.191744	0.13955	0.247607	0.291279	0.281838	0.233036	0.281869	0.270155	0.292008	0.258699
Macrophage 1	0.509719	0.0706894	0.108858	0.189729	0.264784	0.147486	0.218137	-0.00108766	0.0205687	-0.0170813	0.00855605	0.0087739	0.23193	0.277958	0.191601	0.187624	0.106369	0.143938	0.116442	0.147351	0.131018	0.194745	0.14606	0.18227	0.167694	0.195403	0.142818	0.150647	0.165888	0.178714	0.179633	0.194406	0.236287	0.163434	0.166836	0.145707	0.137454	0.325375	0.435674	0.212578	0.267441	0.409648	0.449938	0.459971	0.478375	0.378187	0.37671	0.416319	0.352515
Mature oligodendrocyte 1	0.269411	0.143644	0.225203	0.107908	0.149046	0.12816	0.435626	0.445011	0.51444	0.346648	0.482721	0.375814	0.361674	0.0706501	0.0119941	-0.00594396	0.409573	0.0778001	0.0878722	0.0819494	0.0627773	0.0971799	0.0754762	0.0839082	0.0719321	0.10801	0.0751497	0.0688237	0.077637	0.0937213	0.0810937	0.113522	0.0944677	0.0890578	0.0781135	0.143742	0.0770065	0.115665	0.099295	0.0631579	0.0538174	0.109574	0.13296	0.145862	0.192924	0.122922	0.114642	0.131447	0.11251
Mature oligodendrocyte 2	0.174115	0.154266	0.240804	0.142544	0.105088	0.105631	0.428897	0.461222	0.574527	0.339216	0.509185	0.375636	0.373445	0.0867577	0.0448217	0.0236039	0.400295	0.0709716	0.0800276	0.0712685	0.0456246	0.0744971	0.0683692	0.0626043	0.0546224	0.0930528	0.0603263	0.0579405	0.0683983	0.0827218	0.0665361	0.0924104	0.0781322	0.0767331	0.0650045	0.135045	0.0680858	0.0921581	0.0699172	0.0540961	0.0383996	0.0804438	0.0931811	0.106884	0.164726	0.0879725	0.0797458	0.095613	0.0806611
Mature oligodendrocyte 3	0.157053	0.141906	0.226069	0.0940114	0.0704357	0.0938578	0.495105	0.526948	0.580953	0.434635	0.560537	0.456321	0.386267	0.0754885	0.00243283	-0.0184376	0.43625	0.0553473	0.0599586	0.0592669	0.041561	0.0670554	0.059904	0.0569885	0.0417318	0.0834023	0.0522214	0.0529713	0.0463079	0.0709927	0.058734	0.08702	0.0809307	0.0653302	0.0562144	0.120885	0.0521842	0.0952874	0.0886338	0.0524352	0.0563059	0.0940828	0.109154	0.123886	0.176234	0.103013	0.106375	0.11329	0.0975111
Mature oligodendrocyte 4	0.0397946	0.164389	0.258527	0.139182	0.0356405	0.0786223	0.440906	0.525896	0.624547	0.402592	0.571857	0.432913	0.380228	0.0781341	0.0245668	0.00534639	0.410517	-0.019059	-0.00893041	-0.020648	-0.028527	-0.0149435	-0.0144137	-0.0251242	-0.0247622	-0.00436474	-0.0217941	-0.0300743	-0.0188156	-0.0145377	-0.0192742	-0.00241467	-0.00937868	-0.0129825	-0.0255911	0.0467159	-0.0200599	-0.0134584	-0.0217868	-0.0315479	-0.0167589	-0.0193416	-0.0181639	-0.00664124	0.0639431	-0.0117321	-0.0139275	-0.0141446	-0.018232
Mature oligodendrocyte 5	0.219883	0.1485	0.228363	0.111861	0.158002	0.232614	0.478549	0.552683	0.603274	0.465841	0.590518	0.496898	0.343088	0.0975156	0.0132137	-0.0102637	0.470017	0.0109915	0.0164385	0.00754507	-0.00775631	0.0304472	0.00869829	0.0175723	0.0285085	0.0293694	0.00983214	-0.00741438	0.0188792	0.0230308	0.00334972	0.0425052	0.0204973	0.0186938	0.00722675	0.0678972	0.00879025	0.00935533	-0.00515874	-0.00392517	-0.0157511	-0.00228071	0.0123809	0.0205081	0.0709638	0.0148875	-0.000492519	0.0146059	-0.00107189
Microglia 1	0.328774	0.0343434	0.0511976	0.0503793	0.146816	0.133308	0.217126	0.0198705	0.0350721	-0.0027627	0.0262853	0.0195595	0.574797	0.774939	0.033949	0.0372097	0.0922991	0.164984	0.155138	0.189612	0.19292	0.209978	0.16949	0.198451	0.168621	0.228867	0.175286	0.189356	0.195914	0.199518	0.194941	0.219505	0.225751	0.185481	0.190528	0.175099	0.164976	0.285557	0.284751	0.165785	0.191505	0.315302	0.344479	0.349877	0.327828	0.323132	0.312286	0.332674	0.305208
Microglia 2	0.134417	-0.00742956	-0.00697862	-0.0176505	0.0727779	0.0276883	0.102329	0.00375922	0.0096152	-0.00689322	0.0048523	-0.0019276	0.612011	0.931583	-0.0203732	-0.0238847	0.0456532	0.0487945	0.0620183	0.0542667	0.0524041	0.081622	0.0605926	0.0749409	0.0620855	0.0697308	0.0572828	0.0590304	0.0561439	0.0578702	0.0527655	0.0931386	0.0605436	0.055184	0.0575804	0.0710504	0.0557635	0.0754798	0.0691889	0.0433184	0.0437257	0.0826371	0.112789	0.108327	0.10392	0.0943511	0.0800662	0.102541	0.0826979
Mural 1	0.133598	0.087445	0.1431	0.347776	0.156156	0.0525409	-0.00859914	-0.036058	-0.0248751	-0.0449412	-0.0315569	-0.0340785	-0.0354183	-0.0349679	0.717329	0.577685	-0.0399632	0.00421439	0.00745281	0.00823198	0.0102688	0.0201622	0.0206069	0.00699712	0.00272354	0.0254256	0.00439077	0.0083601	0.0291128	0.00840196	0.00884655	0.0173504	0.0175153	0.0038572	0.0170382	0.00490971	0.00808877	0.048242	0.0568889	-0.0111491	0.01451	0.0678243	0.085107	0.0966449	0.102954	0.0729261	0.0581577	0.0764142	0.0646652
Mural 2	0.134052	0.117808	0.260474	0.788717	0.126447	0.0515697	-0.018763	-0.0308705	-0.0191402	-0.0364641	-0.026328	-0.028391	0.0101601	0.025476	0.917983	0.914255	-0.0334482	-0.00541312	0.00141049	-0.00302324	-0.00773947	0.0126611	0.00447488	0.00762528	0.00161778	0.0107962	-0.00557492	-0.00489639	0.0167894	-0.00482356	-0.00775585	0.00879215	-0.00310242	-0.00316062	0.00165848	-0.00369844	-0.0063351	0.0133827	0.007267	-0.0236536	-0.00750715	0.0193734	0.0247655	0.0300714	0.0409586	0.0180315	0.0101109	0.0250129	0.0154856
Newly formed oligodendrocyte 1	0.358509	0.0194842	0.0378281	-0.0239798	0.227414	0.301544	0.247749	0.188885	0.221051	0.144907	0.212743	0.176526	0.140039	0.021054	-0.0396942	-0.0519554	0.654438	0.12193	0.125214	0.150156	0.129472	0.160453	0.142961	0.151485	0.138385	0.17174	0.134414	0.13481	0.157597	0.153122	0.137624	0.183007	0.14613	0.142169	0.155125	0.161969	0.118089	0.166374	0.124525	0.120239	0.0725232	0.144511	0.157858	0.155238	0.166879	0.145259	0.138694	0.16657	0.148197
e10:Glut/Meis2	0.52007	-0.00909523	-0.0298849	-0.038017	0.276555	0.372804	0.114456	-0.0736385	-0.0665813	-0.0808334	-0.0676526	-0.0379328	-0.000908355	-0.000308183	-0.0392085	-0.0440341	0.0318855	0.620465	0.431069	0.547805	0.412988	0.511831	0.350067	0.493873	0.467101	0.578387	0.440589	0.506772	0.467279	0.588091	0.486358	0.496413	0.573158	0.58096	0.507577	0.429769	0.555017	0.530467	0.413858	0.537116	0.303536	0.449903	0.388554	0.415038	0.294676	0.400804	0.400871	0.437095	0.405725
e11:Glut/Shox2	0.484514	0.0366047	0.0207305	0.00376734	0.22655	0.139001	0.140648	-0.0252732	-0.0137323	-0.0422249	-0.0168534	-0.00460713	0.00151704	-0.0186246	0.00608389	-0.00971843	0.033066	0.647515	0.752309	0.694808	0.471922	0.595693	0.664927	0.605389	0.525118	0.698636	0.630969	0.699965	0.60375	0.69618	0.620367	0.652635	0.59446	0.645398	0.645493	0.680788	0.600367	0.585202	0.371653	0.598039	0.261765	0.443642	0.424574	0.366696	0.412216	0.42347	0.386948	0.471872	0.450696
e12:Nos1/Foxp2	0.434792	-0.0104956	-0.033154	-0.0298198	0.188763	0.175713	0.0740929	-0.0673775	-0.0606047	-0.0757382	-0.06456	-0.0453199	-0.0361096	-0.052926	-0.0147888	-0.0222117	0.0157263	0.606265	0.498457	0.639531	0.510741	0.614841	0.422594	0.575781	0.519634	0.627202	0.491839	0.551064	0.508195	0.653355	0.562057	0.586027	0.565248	0.650541	0.566426	0.490529	0.565978	0.532181	0.334511	0.608444	0.218838	0.346428	0.371345	0.354482	0.296029	0.360712	0.353807	0.416257	0.402342
e13:Ghrh/C1ql1	0.471696	0.000516193	-0.0267176	-0.0352278	0.177127	0.150953	0.0803664	-0.051974	-0.0436454	-0.0622106	-0.0451704	-0.0288138	-0.0520619	-0.0504541	-0.0293874	-0.03124	0.0137122	0.434494	0.365277	0.458425	0.627461	0.544348	0.332111	0.583578	0.578707	0.542559	0.411418	0.471596	0.439767	0.554119	0.497846	0.593771	0.473266	0.495872	0.493158	0.365365	0.407349	0.498148	0.294411	0.479396	0.165578	0.297745	0.408927	0.374171	0.317387	0.402505	0.412216	0.413852	0.42728
e15:Ucn3/Brs3	0.332707	-0.0160529	-0.0442799	-0.0580939	0.137377	0.138845	0.0605994	-0.0754114	-0.07319	-0.0790205	-0.0738652	-0.051865	-0.0482302	-0.034668	-0.0430962	-0.045977	-2.34338e-05	0.427032	0.41555	0.474574	0.493551	0.750785	0.31792	0.656672	0.580232	0.528563	0.379338	0.457292	0.351849	0.49021	0.505921	0.66838	0.45109	0.525864	0.478228	0.353961	0.411534	0.469248	0.277995	0.475213	0.113578	0.262228	0.403886	0.338638	0.27472	0.320819	0.369423	0.389968	0.403861
e16:Sst/Cartpt	0.459405	0.0225165	0.0106429	0.0287666	0.182639	0.201923	0.142732	-0.0668306	-0.0590099	-0.0775024	-0.0618076	-0.0365494	-0.0326463	-0.0365428	0.0372082	0.0257099	-0.00769549	0.610607	0.62359	0.736487	0.513993	0.569161	0.730407	0.500221	0.401612	0.688902	0.678076	0.703999	0.704737	0.707005	0.641115	0.58745	0.595391	0.648349	0.629384	0.595458	0.572455	0.638464	0.443034	0.63957	0.243203	0.459533	0.451085	0.435605	0.476526	0.515171	0.520083	0.595597	0.5665
e17:Th/Adcyap1	0.264366	-0.0385878	-0.0581718	-0.0514843	0.0977182	0.0816073	0.000126378	-0.0766186	-0.0744415	-0.0787741	-0.0750178	-0.0602072	-0.0645316	-0.0473822	-0.0398024	-0.0390668	-0.0103787	0.268228	0.271739	0.297481	0.363341	0.443179	0.228619	0.606017	0.527092	0.355033	0.283724	0.356356	0.307039	0.378003	0.339791	0.506327	0.319223	0.299946	0.321558	0.218732	0.224091	0.304464	0.180894	0.343656	0.122837	0.208189	0.243024	0.174918	0.158126	0.213502	0.263921	0.251881	0.263684
e19:Ghrh/Trh	0.312599	0.00372284	-0.00571002	-0.0303616	0.148432	0.158293	0.0463206	-0.0383044	-0.0269931	-0.0516057	-0.0316464	-0.0255848	-0.0208562	-0.0408635	-0.0426513	-0.0399016	0.0391679	0.270047	0.276293	0.263736	0.409974	0.48551	0.174141	0.636239	0.683648	0.341198	0.237329	0.334304	0.288805	0.381581	0.320508	0.583609	0.314679	0.300477	0.328466	0.221214	0.227935	0.291675	0.191361	0.32359	0.118657	0.218264	0.31285	0.230324	0.172508	0.251455	0.238801	0.249365	0.247265
e1:Glut	0.424147	-0.0015922	-0.0315157	-0.0493198	0.15416	0.180443	0.118822	-0.0652071	-0.0558874	-0.0768301	-0.0584715	-0.037279	-0.0358659	-0.0416076	-0.0338994	-0.0452447	0.0187862	0.555919	0.482164	0.596561	0.642393	0.636743	0.458418	0.622099	0.525971	0.709136	0.532633	0.616068	0.511789	0.637111	0.651348	0.634151	0.631303	0.615826	0.607685	0.470654	0.53	0.654376	0.439604	0.551703	0.267729	0.457061	0.490093	0.449358	0.410329	0.502396	0.566513	0.52721	0.571483
e20:Crh	0.437565	0.0101911	-0.022305	-0.0528945	0.126252	0.166299	0.131995	-0.0630182	-0.0570668	-0.0730494	-0.0610726	-0.0365237	-0.0183759	-0.0417813	-0.040441	-0.0526886	-0.00127397	0.664378	0.698995	0.745571	0.563341	0.650451	0.696941	0.63725	0.555748	0.754791	0.745097	0.741279	0.646186	0.766372	0.689843	0.700096	0.637896	0.715332	0.701233	0.708855	0.618269	0.663631	0.437249	0.676096	0.269131	0.456661	0.485565	0.432076	0.497262	0.486248	0.51513	0.572186	0.541527
e21:Glut/Rxpf3	0.48503	0.0127891	-0.00928437	-0.0381504	0.197132	0.186536	0.147961	-0.0322929	-0.0212622	-0.0446515	-0.0231022	-0.00741494	-0.0239765	-0.0465055	-0.0357431	-0.0509273	0.0256824	0.544305	0.511895	0.570752	0.552296	0.555352	0.485757	0.596077	0.52326	0.642832	0.5561	0.675708	0.508539	0.615332	0.593118	0.625603	0.624647	0.564629	0.55371	0.511718	0.509915	0.601719	0.435075	0.530189	0.320218	0.484096	0.478343	0.459353	0.404639	0.496308	0.521079	0.515084	0.523989
e22:Gal/Ucn3	0.397604	-0.0153773	-0.0314446	-0.0393594	0.1909	0.19048	0.0763221	-0.0303694	0.0029776	-0.0648408	-0.0207658	-0.0238486	-0.0403419	-0.0329329	-0.0423585	-0.0524722	-0.000188175	0.350512	0.34369	0.464812	0.380502	0.392185	0.386735	0.412409	0.3709	0.401601	0.338432	0.4204	0.661964	0.446222	0.34785	0.430026	0.372318	0.38995	0.386714	0.279933	0.285191	0.364106	0.279319	0.407976	0.188249	0.315636	0.309622	0.262987	0.257831	0.33869	0.313372	0.376457	0.333147
e2:Tac1/Fezf1	0.411671	-0.00661098	-0.0299636	-0.041358	0.192175	0.164511	0.0880429	-0.0409424	-0.030178	-0.0525261	-0.0340218	-0.0208905	-0.0292401	-0.0337312	-0.032641	-0.0427885	0.0240487	0.525008	0.453749	0.543085	0.444775	0.5476	0.406051	0.537424	0.503389	0.550245	0.449431	0.507718	0.485182	0.613788	0.482328	0.566489	0.482551	0.566198	0.484162	0.431543	0.485397	0.485185	0.294061	0.565518	0.167492	0.307349	0.357013	0.353767	0.30568	0.344908	0.345449	0.410185	0.382317
e3:Cartpt/Isl1	0.455989	-0.00730726	-0.0278071	-0.0502909	0.198683	0.187626	0.10965	-0.0682378	-0.0603379	-0.0759735	-0.0616689	-0.038881	-0.042546	-0.0407776	-0.0422436	-0.0495634	0.0185978	0.531895	0.468962	0.577563	0.589505	0.640997	0.447845	0.621668	0.522669	0.672381	0.516542	0.587315	0.472684	0.62486	0.696971	0.615812	0.60603	0.606113	0.573462	0.46032	0.515816	0.620158	0.427172	0.57742	0.235619	0.401909	0.442647	0.405714	0.398483	0.446084	0.515819	0.493032	0.539353
e4:Trh/Angpt1	0.408165	-0.0161263	-0.0430447	-0.0530433	0.173773	0.145002	0.0726386	-0.0625676	-0.0562797	-0.0701874	-0.0583405	-0.0424902	-0.041545	-0.0438061	-0.0424517	-0.0449903	0.00530114	0.349435	0.353445	0.388102	0.499681	0.555988	0.301098	0.639795	0.612087	0.456336	0.348833	0.449033	0.39072	0.467715	0.421508	0.638715	0.409035	0.398947	0.412315	0.311389	0.318626	0.42409	0.288411	0.406054	0.162604	0.306173	0.413093	0.347397	0.297316	0.360741	0.39464	0.393562	0.399169
e5:Adcyap1/Nkx2.1	0.505897	-0.00376434	-0.0283684	-0.045552	0.223587	0.218604	0.130744	-0.0595651	-0.0521279	-0.0669294	-0.0523027	-0.0288633	-0.032519	-0.0384016	-0.0377535	-0.0512294	0.0209031	0.567781	0.477689	0.591372	0.560595	0.640946	0.428744	0.638579	0.559262	0.6652	0.504773	0.59773	0.474859	0.624817	0.612232	0.618858	0.68187	0.594216	0.574992	0.456865	0.525849	0.611872	0.476712	0.584072	0.357794	0.487069	0.451391	0.411689	0.377583	0.444112	0.499349	0.472407	0.483733
e6:Nos1/Trp73	0.42848	0.000360643	-0.0219081	-0.0492952	0.202054	0.215436	0.0944383	-0.0394478	-0.0291345	-0.0535017	-0.0337402	-0.0185137	-0.00354862	-0.0378868	-0.0497087	-0.0564393	0.0278998	0.610061	0.516226	0.600934	0.536687	0.654308	0.413161	0.626358	0.614876	0.655153	0.510611	0.559761	0.488596	0.674177	0.574709	0.661587	0.565184	0.681662	0.575425	0.497833	0.574941	0.543367	0.293642	0.587172	0.177704	0.313115	0.384852	0.363408	0.276107	0.361577	0.35595	0.415384	0.393077
e7:Reln/C1ql1	0.490226	-0.000224107	-0.0306363	-0.0464045	0.245856	0.20815	0.106463	-0.0393898	-0.0293024	-0.0516089	-0.0323907	-0.0138348	-0.0356835	-0.0481502	-0.0272284	-0.0405882	0.0353875	0.604301	0.513489	0.594573	0.616963	0.691592	0.412886	0.645841	0.649056	0.682269	0.525331	0.565936	0.457829	0.662138	0.612614	0.704132	0.601286	0.654145	0.640405	0.501227	0.594568	0.575536	0.349139	0.580656	0.180239	0.335039	0.439013	0.394705	0.326951	0.400321	0.424343	0.437577	0.452149
e8:Cck/Ebf3	0.497395	0.0815751	0.0797335	0.036732	0.19452	0.179034	0.209784	0.0484388	0.0752979	0.0171026	0.0651087	0.0590847	0.0416863	-0.0111871	0.00129606	-0.00904635	0.0963508	0.564546	0.625902	0.578477	0.389459	0.516474	0.506123	0.516695	0.478209	0.581839	0.522765	0.581237	0.471662	0.593556	0.509566	0.574792	0.494913	0.551166	0.517816	0.63955	0.54917	0.511651	0.338571	0.480589	0.208939	0.401719	0.446154	0.4375	0.429522	0.397124	0.362606	0.459914	0.409818
e9:Glut/Tcf7l2	0.437388	0.00134867	-0.0337228	-0.0430522	0.128686	0.202146	0.134445	-0.0649802	-0.0660057	-0.0659256	-0.063825	-0.0299093	-0.0265991	-0.0482691	-0.0158796	-0.0325702	0.0267395	0.755868	0.692311	0.775799	0.563395	0.661311	0.646842	0.594488	0.554862	0.775252	0.654909	0.709078	0.620051	0.773859	0.685574	0.67848	0.698686	0.754541	0.735756	0.664719	0.699142	0.692414	0.502854	0.723222	0.278101	0.502024	0.502229	0.464288	0.488997	0.49476	0.490877	0.560487	0.525171
h1:Gaba/Slc17a6	0.310979	-0.0109169	-0.04685	-0.0547799	0.0661581	0.106582	0.0761818	-0.0727061	-0.0685752	-0.0753306	-0.07119	-0.0495074	-0.0349933	-0.0322305	-0.0279568	-0.0383732	0.00127467	0.563688	0.432121	0.51686	0.503356	0.515299	0.430501	0.430797	0.375331	0.610328	0.480615	0.514447	0.4008	0.613719	0.562482	0.499358	0.529762	0.602302	0.512102	0.467891	0.556475	0.600842	0.383597	0.572973	0.176042	0.338331	0.393458	0.44861	0.376684	0.398144	0.47956	0.477638	0.49628
h2:Nts/Slc17a8	0.501686	0.0194923	0.00878399	-0.0253064	0.137209	0.156629	0.239964	-0.0311529	-0.0195737	-0.04678	-0.0218973	-0.00786171	0.00548802	-0.044584	-0.0220724	-0.0358111	0.0263516	0.335971	0.289795	0.385759	0.378148	0.403343	0.341701	0.388061	0.311235	0.458893	0.351916	0.406701	0.381056	0.403365	0.429011	0.396826	0.508219	0.367965	0.402439	0.284165	0.311605	0.590333	0.668277	0.396804	0.440588	0.640826	0.631211	0.628154	0.626476	0.604383	0.691615	0.648463	0.631561
h3:Slc32a1/Gsc	0.45308	-0.00898578	-0.0339301	-0.0228203	0.200097	0.220332	0.0879888	-0.0708899	-0.0638086	-0.0791965	-0.0655034	-0.0438109	-0.045952	-0.0411912	-0.00214634	-0.0164346	0.0095762	0.556462	0.45019	0.578488	0.467531	0.556944	0.437457	0.544865	0.507564	0.592081	0.48618	0.51773	0.522196	0.656172	0.532344	0.560742	0.563191	0.58975	0.5351	0.426564	0.502347	0.544858	0.409664	0.65461	0.250785	0.383803	0.395039	0.369104	0.369626	0.390331	0.407338	0.448062	0.427147
i10:Tac1/Nts	0.572991	0.0137806	-0.00349748	-0.0394976	0.148301	0.188585	0.243224	-0.0588878	-0.0542779	-0.0664527	-0.0531466	-0.0285699	0.00219614	-0.0422959	-0.0230788	-0.0404773	0.028066	0.359295	0.321864	0.384884	0.322621	0.39946	0.35074	0.403082	0.327473	0.440302	0.374301	0.393997	0.372156	0.402577	0.387593	0.401329	0.51376	0.370829	0.397263	0.310414	0.32533	0.591071	0.685387	0.412881	0.543937	0.711714	0.694571	0.687328	0.661546	0.643679	0.657589	0.669741	0.603738
i11:Gaba	0.497564	0.0339859	0.0266045	-0.0184893	0.120968	0.192484	0.26161	-0.0247377	-0.0080313	-0.0479943	-0.0114478	-0.00100896	-0.00308703	-0.0453826	-0.020783	-0.0378367	0.0219431	0.28718	0.237977	0.297949	0.264333	0.322753	0.26129	0.314129	0.245662	0.365349	0.268907	0.31318	0.317604	0.310774	0.306264	0.305689	0.423139	0.285943	0.313744	0.239193	0.258612	0.54677	0.661558	0.296756	0.472108	0.700401	0.679811	0.708384	0.668645	0.627158	0.662165	0.659452	0.599195
i12:Gaba	0.50317	0.00784291	-0.0140073	-0.0429154	0.165196	0.170465	0.204132	-0.0549719	-0.0513164	-0.0627472	-0.0529179	-0.030016	-0.00312112	-0.0246021	-0.0112157	-0.0234675	0.0277627	0.229323	0.25931	0.271883	0.352266	0.393234	0.258881	0.378442	0.367054	0.346991	0.263385	0.282563	0.298151	0.301367	0.305081	0.416774	0.335752	0.27737	0.323945	0.248748	0.22994	0.472057	0.515293	0.256035	0.3126	0.537207	0.702397	0.646484	0.594989	0.612144	0.558602	0.607052	0.549387
i13:Gaba	0.462851	0.0306114	0.0171158	-0.0233572	0.100774	0.123315	0.261847	-0.0338481	-0.0327616	-0.0423747	-0.0319182	-0.0106658	0.0236475	-0.0242607	0.00457596	-0.00781856	0.045977	0.257904	0.223384	0.250806	0.275991	0.321216	0.227525	0.263701	0.23372	0.324962	0.235845	0.23732	0.236379	0.29016	0.291667	0.306415	0.334661	0.278602	0.28543	0.271527	0.273017	0.529876	0.611019	0.255512	0.355308	0.629923	0.737507	0.805946	0.717248	0.636441	0.631245	0.68478	0.605371
i14:Avp/Cck	0.436254	0.00796199	-0.0154452	-0.0353817	0.116144	0.0856873	0.227164	-0.0482436	-0.0437814	-0.0506856	-0.0463501	-0.0222958	-0.000279881	-0.0210897	0.00714102	-0.00344826	0.0328604	0.296206	0.282273	0.334486	0.355804	0.39839	0.300301	0.360096	0.341483	0.392762	0.297678	0.303138	0.29631	0.363452	0.36289	0.403047	0.386839	0.336716	0.371588	0.308839	0.30351	0.535942	0.607152	0.357677	0.323076	0.570844	0.689397	0.68956	0.70364	0.578566	0.60598	0.647308	0.581038
i15:Gaba	0.530254	0.0181757	0.0081694	-0.00802581	0.159665	0.181116	0.214283	-0.0591959	-0.0560134	-0.0679365	-0.0558454	-0.0322174	-0.0038737	-0.0358917	0.0120593	-0.00105764	0.0182784	0.279417	0.242631	0.294088	0.339686	0.314471	0.268665	0.315695	0.277271	0.364203	0.294133	0.301195	0.350588	0.316862	0.30699	0.324088	0.385311	0.296066	0.324195	0.244687	0.261063	0.51344	0.571165	0.270582	0.412819	0.634229	0.685969	0.673667	0.589523	0.676724	0.591249	0.629452	0.570267
i16:Gal/Th	0.492908	0.00423796	-0.0126814	-0.0286649	0.202567	0.175681	0.156293	-0.0620829	-0.0561475	-0.0702458	-0.0579517	-0.0380064	-0.0229993	-0.0307868	-0.0160693	-0.024023	0.0192915	0.225106	0.190153	0.286407	0.322126	0.327693	0.24361	0.326897	0.232786	0.365207	0.272698	0.320073	0.302146	0.301051	0.351475	0.314989	0.367845	0.284026	0.307726	0.201007	0.221455	0.480833	0.462351	0.259883	0.275818	0.470092	0.50364	0.52189	0.471815	0.489177	0.625572	0.559449	0.567809
i17:Th/Nos1	0.480595	0.0185015	0.00919556	-0.039442	0.155023	0.169459	0.239933	-0.00681737	0.000137745	-0.0249152	-0.00296888	0.00756959	0.0477168	-0.00779531	-0.0263722	-0.037719	0.0446517	0.194079	0.22723	0.250523	0.251353	0.350602	0.24647	0.346251	0.29244	0.307484	0.240839	0.269528	0.270847	0.263454	0.285317	0.351381	0.310253	0.24253	0.26478	0.222249	0.192303	0.451567	0.511779	0.238698	0.307957	0.525116	0.645468	0.615553	0.594112	0.550417	0.564516	0.608823	0.52971
i18:Gal/Tac2	0.445657	0.00397181	-0.0202527	-0.0493183	0.130105	0.138386	0.192013	-0.057087	-0.0534658	-0.0652018	-0.0538666	-0.0313723	-0.0221292	-0.0364669	-0.0201629	-0.0329914	0.0106709	0.277309	0.26318	0.357747	0.409035	0.385937	0.325198	0.359712	0.273865	0.429641	0.328934	0.380329	0.359205	0.363475	0.411101	0.378382	0.404549	0.34601	0.375281	0.279142	0.291287	0.560007	0.519283	0.309887	0.285429	0.53597	0.610513	0.63234	0.576778	0.595467	0.6797	0.645785	0.677839
i1:Gaba	0.516278	0.0156071	-0.0044326	-0.0441165	0.134994	0.16686	0.246784	-0.0487724	-0.0430597	-0.0590837	-0.0451778	-0.0226584	0.0151905	-0.0198847	-0.0175839	-0.0314037	0.0210082	0.327207	0.285368	0.334475	0.353953	0.395714	0.308413	0.342805	0.313439	0.405018	0.308713	0.321347	0.329101	0.378571	0.361591	0.384019	0.415727	0.355426	0.357752	0.308161	0.319682	0.581408	0.656241	0.368686	0.390344	0.647922	0.73518	0.765972	0.713529	0.652703	0.643893	0.693363	0.626939
i20:Gal/Moxd1	0.519977	0.0256276	0.0014295	-0.0450521	0.158361	0.182108	0.252022	-0.0377941	-0.0256528	-0.0540677	-0.0324528	-0.0122169	-0.00158457	-0.0327524	-0.0195219	-0.0361261	0.0334788	0.300201	0.30617	0.375793	0.375709	0.408311	0.370452	0.356335	0.289707	0.451124	0.346459	0.366761	0.369731	0.387209	0.414628	0.381395	0.443101	0.356029	0.404863	0.327714	0.305557	0.616055	0.636108	0.341505	0.365352	0.652432	0.71617	0.736473	0.715123	0.665278	0.725736	0.709224	0.709159
i21:Sst/Pou3f3	0.498034	0.0383736	0.0157842	-0.0325173	0.115868	0.166052	0.257725	-0.0472846	-0.044457	-0.0546974	-0.0453557	-0.0194147	0.00856805	-0.0284713	-0.0115037	-0.0285974	0.0115988	0.303557	0.285602	0.28749	0.242131	0.365242	0.283497	0.323161	0.290648	0.356635	0.294632	0.281618	0.293421	0.331176	0.308855	0.359564	0.378846	0.318676	0.320295	0.295433	0.294263	0.544421	0.672563	0.318694	0.43011	0.68885	0.754776	0.786983	0.724104	0.652712	0.629396	0.694772	0.607021
i22:Gal/Pmaip1	0.419466	0.00326285	-0.0149432	-0.0459434	0.114261	0.147741	0.179489	-0.0484322	-0.049844	-0.0550797	-0.045325	-0.0213789	0.0240393	0.00621513	-0.0253527	-0.0333741	0.0309907	0.272055	0.289085	0.379497	0.537513	0.345553	0.380294	0.355812	0.32867	0.431838	0.341499	0.412394	0.449737	0.379657	0.389388	0.413669	0.384438	0.332853	0.392381	0.301149	0.265429	0.523159	0.468665	0.292702	0.275216	0.507516	0.614797	0.586355	0.554558	0.625623	0.579134	0.606683	0.598638
i23:Crh/Nts	0.555774	-0.000215807	-0.028383	-0.0594344	0.189516	0.18483	0.213358	-0.0570352	-0.0500754	-0.0672272	-0.053281	-0.0286603	-0.0160469	-0.0354486	-0.0286141	-0.0427067	0.00941255	0.371246	0.323419	0.41898	0.466939	0.421417	0.374445	0.384107	0.312778	0.483874	0.40372	0.437398	0.428432	0.443666	0.43471	0.445738	0.457129	0.430157	0.427729	0.348224	0.371099	0.603596	0.5426	0.38244	0.318402	0.574183	0.658903	0.706046	0.595756	0.640794	0.672475	0.701087	0.668283
i24:Nmu	0.593085	0.0262785	8.28907e-05	-0.0280994	0.249589	0.230326	0.235467	-0.0558447	-0.0519194	-0.0645057	-0.0532115	-0.0239389	0.0337753	0.0267333	0.00523497	-0.00584928	0.0542183	0.386812	0.36227	0.417238	0.39658	0.477377	0.369508	0.42208	0.36956	0.468186	0.380786	0.396958	0.401115	0.44789	0.414972	0.483818	0.444525	0.440081	0.440087	0.377695	0.377715	0.587764	0.568221	0.419279	0.319873	0.584892	0.718874	0.742077	0.650828	0.628686	0.625759	0.721838	0.626577
i25:Npy/Etv1	0.477943	0.107212	0.115943	0.106576	0.141221	0.132851	0.258032	0.00932649	0.0286423	-0.0204692	0.0192661	0.0204274	0.0579287	-0.0228279	0.102444	0.083872	0.0501004	0.494229	0.525161	0.52708	0.356013	0.423204	0.469448	0.390105	0.343101	0.551315	0.462279	0.497837	0.439344	0.517033	0.475909	0.441762	0.515358	0.488121	0.501295	0.535177	0.482905	0.602066	0.549975	0.426912	0.344525	0.598573	0.653259	0.643488	0.663189	0.578162	0.563936	0.62858	0.552863
i26:Tac1/Prok2	0.453578	-0.00705154	-0.0213642	-0.0607813	0.0851972	0.0965443	0.181077	-0.0619805	-0.0588146	-0.072431	-0.0576029	-0.0411951	-0.0273012	-0.0510545	-0.0372783	-0.0546069	0.000185316	0.220327	0.225489	0.269388	0.368152	0.293427	0.279524	0.310135	0.246431	0.353249	0.282675	0.297258	0.339816	0.283921	0.312271	0.311542	0.361824	0.243011	0.308989	0.208722	0.204363	0.479301	0.546065	0.240849	0.395446	0.585373	0.638638	0.580993	0.564728	0.632223	0.56658	0.575361	0.549999
i27:Th/Trh	0.523215	0.0340401	0.0147645	-0.0263157	0.181757	0.214737	0.264438	-0.0412989	-0.0317127	-0.0552098	-0.0361493	-0.0143921	0.00720947	-0.0422668	-0.000373632	-0.0192241	0.045098	0.343397	0.343056	0.38281	0.319289	0.40966	0.352291	0.385698	0.368797	0.427961	0.349474	0.37853	0.378189	0.393156	0.385257	0.416957	0.471576	0.369259	0.418356	0.336414	0.323146	0.575732	0.647762	0.382891	0.427142	0.659449	0.747536	0.716695	0.694858	0.666498	0.668891	0.701847	0.623853
i28:Gaba/Six6	0.382696	0.0173047	-0.000607561	-0.012031	0.114426	0.110654	0.126111	-0.0541399	-0.0493562	-0.0628317	-0.0495687	-0.0338915	-0.0248676	-0.0363348	-0.00364287	-0.0123634	0.00318794	0.181529	0.169602	0.248803	0.492764	0.292377	0.231385	0.2953	0.247616	0.349347	0.237456	0.289785	0.33832	0.274626	0.307241	0.329228	0.319922	0.233588	0.294626	0.175966	0.180496	0.429803	0.394464	0.209825	0.234108	0.420993	0.52063	0.483957	0.44629	0.542611	0.512298	0.471256	0.514295
i29:Gaba/Igsf1	0.394929	-0.0194142	-0.0367083	-0.0604078	0.0951293	0.106799	0.11838	-0.0755169	-0.074793	-0.0789288	-0.0744145	-0.0539524	-0.0171309	-0.0338179	-0.033512	-0.0450786	-0.017341	0.198683	0.168642	0.234331	0.379219	0.250799	0.206601	0.264998	0.224071	0.329637	0.219907	0.26005	0.294561	0.247121	0.26286	0.258842	0.341352	0.228977	0.258134	0.149741	0.172418	0.434731	0.461518	0.212416	0.35308	0.515817	0.541086	0.490932	0.426927	0.554097	0.45901	0.456287	0.474591
i2:Tac1/Pdyn	0.531674	0.00944098	3.84404e-06	-0.0285287	0.135198	0.180106	0.225507	-0.049604	-0.0450832	-0.0584022	-0.0438941	-0.0223768	0.00345594	-0.0377291	-0.00921264	-0.0266335	0.0126238	0.266377	0.242743	0.276789	0.228838	0.319862	0.254202	0.332811	0.266601	0.329804	0.259952	0.274156	0.307887	0.29564	0.273026	0.306168	0.3937	0.260536	0.272898	0.221983	0.226451	0.493843	0.65738	0.3176	0.503383	0.682507	0.649721	0.640522	0.625965	0.576414	0.544943	0.589057	0.505672
i31:Calca	0.476126	0.0316607	0.0225866	-0.0265876	0.12715	0.184003	0.274349	-0.0407708	-0.0328639	-0.0522362	-0.0342449	-0.0115217	0.0306691	-0.0218618	-0.0180855	-0.023706	0.0448423	0.295563	0.327288	0.331781	0.322162	0.4289	0.315652	0.426288	0.38882	0.404278	0.316756	0.34859	0.32661	0.347851	0.355749	0.439707	0.423711	0.321789	0.381618	0.322559	0.289709	0.552782	0.628968	0.299519	0.417654	0.67275	0.761433	0.734148	0.698819	0.662544	0.647538	0.69166	0.607107
i32:Sst/Npy	0.52253	0.0343931	0.024519	-0.00329565	0.162301	0.191445	0.231199	-0.0523891	-0.0471461	-0.060853	-0.0489516	-0.0261924	-0.000397799	-0.0463856	0.0081365	-0.000525518	0.00725618	0.246358	0.210853	0.264778	0.216401	0.327574	0.218842	0.275397	0.263416	0.298871	0.220158	0.225449	0.264244	0.281456	0.266284	0.296696	0.342185	0.27725	0.274972	0.217563	0.231134	0.475897	0.615695	0.30973	0.363341	0.590222	0.68209	0.681621	0.667471	0.571945	0.566182	0.620381	0.532466
i35:Crh/Tac2	0.413541	0.00180578	-0.0193756	-0.0561664	0.0766186	0.117636	0.197196	-0.0665786	-0.0645712	-0.0729354	-0.0645279	-0.041641	-0.0189633	-0.0416031	-0.0230546	-0.0375279	0.00676467	0.255993	0.250948	0.274761	0.276725	0.37178	0.244942	0.359003	0.29566	0.362949	0.259164	0.283305	0.251342	0.297955	0.322573	0.351236	0.375851	0.295253	0.301355	0.239928	0.254662	0.522918	0.578546	0.280794	0.365206	0.605722	0.68196	0.683062	0.608536	0.601092	0.60135	0.623456	0.597072
i37:Bdnf/Chrm2	0.471616	0.0343587	0.0179527	-0.0407931	0.0909371	0.143054	0.286216	-0.0171606	-0.0114985	-0.0293765	-0.0135461	0.00644441	0.0257247	-0.0350448	-0.0126092	-0.0290112	0.0541309	0.359945	0.286979	0.3624	0.376295	0.374599	0.308805	0.33093	0.337865	0.419971	0.333283	0.34853	0.313607	0.392064	0.382211	0.405194	0.427028	0.385197	0.4204	0.344925	0.371535	0.611953	0.65157	0.348921	0.363908	0.664985	0.759312	0.820912	0.73905	0.690072	0.712222	0.739523	0.683156
i38: Kiss1/Th	0.327497	-0.0330769	-0.0540061	-0.049226	0.100807	0.161474	0.0756242	-0.0745926	-0.0748236	-0.0764306	-0.0729522	-0.0510897	-0.0426301	-0.0501188	-0.0234356	-0.0368318	-0.00555462	0.212563	0.209881	0.265163	0.362613	0.346762	0.221007	0.366099	0.272305	0.369253	0.248407	0.3308	0.299589	0.290471	0.360839	0.344598	0.336287	0.274291	0.306554	0.181307	0.194452	0.417193	0.351696	0.23746	0.233857	0.361742	0.382149	0.349452	0.307537	0.3949	0.534991	0.429354	0.501197
i3:Penk/Nts	0.5927	0.0345275	0.037666	0.0233541	0.20056	0.202327	0.262801	-0.027547	-0.0202904	-0.0436957	-0.0214012	-0.00482014	0.0591858	0.000226915	0.0361126	0.022784	0.0314518	0.282442	0.276326	0.314057	0.269318	0.349624	0.292671	0.355381	0.293921	0.370306	0.288163	0.321636	0.340299	0.318962	0.307875	0.343005	0.426157	0.289313	0.328339	0.260763	0.247429	0.532062	0.651699	0.302879	0.491375	0.703166	0.683378	0.67432	0.646834	0.625413	0.623483	0.639536	0.566991
i40:Sst/Reln	0.462535	0.0357546	0.0230775	-0.0310284	0.119109	0.149711	0.274856	-0.0308735	-0.0261427	-0.0422593	-0.0282655	-0.00805483	0.0203436	-0.0314786	-0.00397113	-0.0188474	0.0303023	0.229423	0.209029	0.246244	0.219503	0.254481	0.238564	0.233071	0.219822	0.293483	0.230294	0.229332	0.258457	0.254713	0.254815	0.242829	0.335941	0.239669	0.287801	0.240253	0.22003	0.502541	0.649978	0.239688	0.384831	0.664074	0.731675	0.756538	0.728331	0.649275	0.643057	0.679782	0.595912
i41:Npy/Penk	0.461542	0.033647	0.0290501	0.035705	0.135813	0.307615	0.235822	-0.0400714	-0.0297731	-0.0583561	-0.0345477	-0.0155408	0.00888613	-0.02911	0.0659067	0.0494912	0.069088	0.24913	0.204047	0.251314	0.251993	0.347912	0.205702	0.303263	0.292348	0.316308	0.215485	0.23251	0.269185	0.284187	0.280097	0.32597	0.340498	0.261018	0.28249	0.223177	0.257546	0.486154	0.587031	0.257769	0.33811	0.59245	0.66998	0.699979	0.629571	0.583979	0.593562	0.620109	0.580219
i42: Pthlh	0.483552	0.00583368	-0.0137721	-0.0518553	0.120323	0.185368	0.239488	-0.0528922	-0.046079	-0.063702	-0.0478189	-0.0263046	0.00753692	-0.0372698	-0.0296306	-0.0419527	0.0322658	0.31379	0.305137	0.356267	0.415148	0.386305	0.348353	0.390207	0.339257	0.442202	0.354739	0.385776	0.382839	0.4128	0.405712	0.421229	0.459784	0.353522	0.392329	0.319207	0.301132	0.585813	0.628637	0.372537	0.412623	0.643621	0.70679	0.716769	0.679281	0.667574	0.693584	0.681544	0.653467
i45:Bdnf/Pmaip1	0.514878	0.0184298	-0.0020719	-0.047241	0.0883727	0.153951	0.247445	-0.0336875	-0.0368299	-0.0412726	-0.0308102	-0.00735769	-0.000812464	-0.0462099	-0.0238511	-0.0392319	0.026914	0.302827	0.278638	0.305042	0.311215	0.321364	0.302408	0.304442	0.274985	0.36451	0.308888	0.307589	0.306685	0.349338	0.321984	0.340394	0.390466	0.312385	0.321161	0.305518	0.290877	0.543128	0.653878	0.351376	0.418237	0.651049	0.726752	0.746251	0.71305	0.65073	0.603963	0.664739	0.596525
i4:Gaba/Mylk	0.495301	0.025957	0.0177408	-0.0253291	0.109269	0.138973	0.265772	-0.0363927	-0.0316459	-0.0453929	-0.0322099	-0.0123363	0.0333328	-0.0302693	-0.0102173	-0.0200693	0.0290873	0.240155	0.243991	0.269583	0.222181	0.319566	0.250646	0.313328	0.258605	0.31453	0.231696	0.262081	0.284813	0.273501	0.269617	0.309324	0.370689	0.250664	0.269956	0.239538	0.219207	0.507912	0.664623	0.275154	0.473083	0.697891	0.716226	0.723782	0.697765	0.617781	0.606322	0.651126	0.562884
i5:Gaba/Pou3f3	0.514554	0.029445	0.0156047	-0.0336512	0.134128	0.171697	0.253381	-0.0499494	-0.0468693	-0.0584408	-0.0477322	-0.0239618	0.00437302	-0.0420331	-0.0134126	-0.0265308	0.0257982	0.266594	0.231999	0.267613	0.236854	0.282254	0.253674	0.232549	0.214031	0.313147	0.262117	0.242574	0.265493	0.296288	0.268197	0.271337	0.344203	0.277108	0.281835	0.273469	0.266154	0.51599	0.645537	0.276273	0.396844	0.660101	0.719426	0.782984	0.7324	0.632113	0.621034	0.67598	0.582651
i6:Avp/Nms	0.505285	0.0363247	0.0316206	0.0285888	0.138863	0.163178	0.251751	-0.0391702	-0.0336833	-0.0494326	-0.0335532	-0.0123336	0.00521184	-0.0392928	0.0507869	0.0409464	0.0316706	0.254289	0.234049	0.279761	0.295992	0.336349	0.267532	0.327803	0.271278	0.360214	0.270907	0.287284	0.307234	0.315876	0.325858	0.328664	0.385611	0.281047	0.312666	0.253392	0.248128	0.541823	0.64561	0.30171	0.389834	0.656679	0.714351	0.729022	0.71237	0.648637	0.65857	0.675035	0.610098
i7:Gaba	0.568373	0.0151757	-0.00018971	-0.0350909	0.182297	0.188404	0.22629	-0.0496138	-0.0424032	-0.0618571	-0.0437866	-0.0233728	0.00338488	-0.0213381	-0.0180133	-0.0331571	0.0199999	0.264026	0.242358	0.288835	0.292817	0.349289	0.255699	0.347297	0.284436	0.358735	0.273443	0.295701	0.315488	0.306828	0.302403	0.330619	0.3984	0.287989	0.306303	0.236114	0.243742	0.526781	0.610066	0.281169	0.432175	0.658493	0.682282	0.683046	0.621622	0.626897	0.617081	0.637359	0.575339
i8:Gal/Amigo2	0.468956	0.0188048	0.000562592	-0.0334166	0.146027	0.13763	0.208075	-0.048587	-0.0421666	-0.0593231	-0.0439959	-0.0252193	-0.0139229	-0.0379031	-0.0119803	-0.0227779	0.0187246	0.252653	0.252621	0.317539	0.361116	0.372841	0.302994	0.342257	0.283961	0.389431	0.31124	0.337192	0.312313	0.335408	0.374378	0.371337	0.370344	0.315255	0.342704	0.264825	0.262828	0.528444	0.505672	0.288858	0.283266	0.523601	0.636495	0.63851	0.591953	0.594278	0.643852	0.633751	0.611706
i9:Gaba	0.504928	0.042474	0.0221972	-0.0143641	0.126167	0.160186	0.259859	-0.0526818	-0.0491793	-0.0611504	-0.0496476	-0.0239034	0.0137695	-0.0245786	0.00834807	-0.00445824	0.0271337	0.3346	0.295101	0.354321	0.373617	0.394436	0.323816	0.348764	0.325977	0.422978	0.328769	0.342168	0.344981	0.386907	0.38016	0.397487	0.424562	0.36349	0.394086	0.325199	0.340048	0.59852	0.649089	0.347214	0.378006	0.658286	0.756418	0.7909	0.726888	0.684322	0.69599	0.728364	0.670355
[truncated: 28 more columns]
