# Supplementary material for: Joint cell segmentation and cell type annotation for spatial transcriptomics
Source: Mol Syst Biol. 2021 May 31;17(6):e10108. doi: 10.15252/msb.202010108 (PMC8166214; doi:10.15252/msb.202010108)
Supplement: Supplementary file 5 — Table EV4 [file MSB-17-e10108-s003.xlsx]

## Sheet: Legend
Table EV4. Pearson correlation values between osmFISH data (Codeluppi et al. 2018) segmented and annotated by JSTA, and corresponding scRNAseq cell types.

## Sheet: MSB-2020-10108R-Table_EV4
	Astro 356	Astro 358	Endo 369	Endo 370	OPC 359	Oligo 361	Oligo 364	Oligo 365	Oligo 368	SMC 373	VLMC 374	VLMC 375	VLMC 376	L2/3 IT CTX 178	L2/3 IT CTX 182	L2/3 IT CTX 183	L4/5 IT CTX 188	L4/5 IT CTX 189	L4/5 IT CTX 190	L4/5 IT CTX 191	L4/5 IT CTX 196	L5 IT CTX 203	L5 IT CTX 205	L5 IT CTX 206	L5 IT CTX 207	L5 NP CTX 304	L5 NP CTX 306	L5 PT CTX 244	L5 PT CTX 247	L5 PT CTX 250	L5 PT CTX 251	L5/6 IT CTX 217	L5/6 IT CTX 218	L6 CT CTX 324	L6 CT CTX 325	L6 CT CTX 326	L6 CT CTX 327	L6 Car3 258	L6 Car3 260	L6 IT CTX 220	L6 IT CTX 224	L6 IT CTX 226	L6 IT CTX 227	L6b CTX 339	L6b CTX 343	L6b CTX 349	L6b CTX 351	L6b CTX 339	L6b CTX 343
Astro 356	0.770095	0.844235	-0.0676083	-0.0575696	0.0807523	0.192911	0.195975	0.192059	0.193843	0.023341	-0.0882517	-0.0844516	-0.0707933	-0.0952847	-0.0987809	-0.096355	-0.093448	-0.0697536	-0.0124669	-0.0906434	-0.09347	0.196258	0.146616	0.386842	0.282954	0.41461	-0.0603854	0.104442	0.104247	-0.0484616	-0.0893367	-0.128508	-0.134031	-0.0157523	-0.0820437	-0.102345	0.0190212	-0.0311279	-0.0395128	-0.136224	-0.0519139	-0.036245	0.0448078	-0.0557737	-0.0923264	-0.000342033	0.43013	-0.0557737	-0.0923264
Astro 358	0.364875	0.750296	-0.0554578	-0.050541	-0.015808	0.0165495	0.0290874	0.0286784	0.0282126	-0.0365997	-0.0600146	-0.0598227	-0.05232	-0.0716227	-0.0741914	-0.0722381	-0.0813474	-0.0685457	-0.0342262	-0.0736049	-0.0823755	0.0743063	0.0517492	0.182851	0.117373	0.206465	-0.0544318	0.038675	0.0383105	-0.0472323	-0.0731322	-0.093078	-0.0979427	-0.04754	-0.0792017	-0.092891	-0.0349778	-0.0427605	-0.0505488	-0.0984734	-0.0534264	-0.0486403	-0.0022892	-0.0624922	-0.0750412	-0.0220343	0.20446	-0.0624922	-0.0750412
Endo 369	0.401756	0.423178	0.749348	0.742333	0.0610503	-0.0598687	-0.0329023	-0.0309649	-0.0315481	0.269139	0.136126	0.141415	0.158224	-0.0336307	-0.0445856	-0.0353993	-0.0624965	-0.03503	0.0154005	0.00195425	-0.0336747	0.159985	0.119943	0.206244	0.175408	0.271209	0.0559359	0.0566205	0.0630858	-0.0161867	-0.0355901	-0.0233253	-0.0307494	0.0136592	-0.0375383	-0.0271909	0.0543369	0.0215541	0.0306476	-0.0368929	0.0335366	0.0409493	0.0959743	0.0545572	0.0350836	0.0904621	0.280607	0.0545572	0.0350836
Endo 370	0.416007	0.329231	0.689768	0.722267	-0.00745601	-0.0033541	0.0147234	0.0141564	0.0131567	0.0629704	0.279795	0.286447	0.310902	0.00707967	0.000744397	0.00642032	-0.0329981	-0.055969	0.0315282	-0.0176352	-0.0165123	0.100348	0.0576921	0.137581	0.110632	0.180269	0.000924165	0.0802898	0.0823139	0.0214222	-0.00123903	-0.0440068	-0.0249358	-0.0116778	-0.0267239	-0.00239938	0.028851	0.0430705	0.0342628	-0.052699	-0.00767274	-0.00241481	0.0425021	0.00766163	0.00976817	0.0331604	0.195807	0.00766163	0.00976817
OPC 359	0.172814	0.203302	-0.086789	-0.0809314	0.807525	0.295891	0.240725	0.231693	0.234564	-0.0702871	-0.0795627	-0.0598655	-0.0927268	0.00366074	-0.0004739	0.00390339	-0.0397223	-0.0844002	0.00929173	-0.0442784	-0.0328491	0.0422914	-0.00289196	0.06253	0.0507696	0.0817716	-0.0311904	0.0501385	0.0497444	0.0104608	-0.0115548	-0.0704191	-0.0463725	-0.0168311	0.0176749	0.0152415	0.042541	0.0325939	0.0222779	-0.0739115	-0.0409464	-0.0289232	0.00366224	0.0111868	-0.00788403	-0.00158787	0.102025	0.0111868	-0.00788403
Oligo 361	0.0984691	0.231915	-0.0790595	-0.0819694	0.131364	0.680905	0.597426	0.587646	0.590361	-0.0643617	-0.107431	-0.105514	-0.0857582	-0.0897542	-0.0943864	-0.0911723	-0.118348	-0.11693	-0.0935784	-0.0907094	-0.122924	-0.0470752	-0.065439	-0.0164626	-0.0323285	0.00919244	-0.0625588	-0.0601862	-0.061691	-0.089653	-0.108587	-0.103508	-0.117137	-0.0954953	-0.0556691	-0.09964	-0.0621438	-0.0786821	-0.0833046	-0.102536	-0.0824642	-0.0765754	-0.0542397	-0.0398459	-0.0723054	-0.0425698	0.0161159	-0.0398459	-0.0723054
Oligo 364	0.0280217	0.0807797	-0.0656751	-0.0630078	0.190542	0.764536	0.706207	0.689846	0.692705	-0.0743594	-0.0849549	-0.0841698	-0.0710618	-0.0723605	-0.075169	-0.0743487	-0.109942	-0.123135	-0.0898029	-0.0946521	-0.116415	-0.0774711	-0.0906612	-0.0550567	-0.0664012	-0.0290484	-0.0792467	-0.0536775	-0.0554303	-0.0735359	-0.0925747	-0.103389	-0.107264	-0.121439	-0.0885201	-0.100261	-0.090438	-0.0775465	-0.085249	-0.106787	-0.0958183	-0.0932051	-0.0757264	-0.0656287	-0.0818942	-0.0646285	-0.0353788	-0.0656287	-0.0818942
Oligo 365	0.0243144	0.04871	-0.0452158	-0.0536044	0.00506968	0.936756	0.945363	0.947573	0.94419	-0.0440629	-0.0720468	-0.0725646	-0.0687116	-0.0641726	-0.0656574	-0.0666807	-0.0754796	-0.0624166	-0.0678174	-0.0733959	-0.0805018	-0.0308616	-0.0370468	-0.0161001	-0.00888992	-0.00467536	-0.0369163	-0.0512539	-0.0524031	-0.0684237	-0.0717148	-0.0519159	-0.0763672	-0.0668365	0.0744305	-0.0563474	-0.0236213	-0.063399	-0.0597008	-0.00328571	-0.0465767	-0.0382202	-0.0382678	-0.0136206	-0.0578293	-0.0320345	0.00802933	-0.0136206	-0.0578293
Oligo 368	-0.031647	-0.00694247	-0.0674233	-0.0727612	0.0995445	0.747847	0.714582	0.707049	0.713842	-0.069533	-0.0917118	-0.0912864	-0.0905242	-0.0633671	-0.0664093	-0.0693752	-0.0986844	-0.106856	-0.0896118	-0.0750645	-0.106649	-0.0930846	-0.105676	-0.0929578	-0.0902311	-0.0731029	-0.0613458	-0.072352	-0.0747885	-0.0735832	-0.0871577	-0.0882856	-0.0951711	-0.108437	-0.0831235	-0.0883921	-0.0830833	-0.0749509	-0.080739	-0.0976556	-0.0855975	-0.0831695	-0.0738335	-0.0451603	-0.0648234	-0.0539006	-0.0731823	-0.0451603	-0.0648234
SMC 373	0.0306954	0.0893918	-0.0629279	-0.0901369	-0.0645972	0.678991	0.701372	0.701946	0.701009	0.3031	-0.0775588	-0.0783291	-0.0780947	-0.0400066	-0.0469956	-0.0395606	-0.0725171	-0.0856635	-0.039512	-0.0414412	-0.0578911	0.0243981	-0.00699585	-0.00428655	0.0290238	0.0138298	0.00491072	-0.0391914	-0.0370532	-0.0478814	-0.0597495	-0.0432905	-0.0520509	0.0493555	0.137745	0.0408081	0.122265	0.000337294	0.0137758	-0.0276626	-0.00773139	0.0132142	0.0245187	0.100555	0.0216136	0.0351209	0.062886	0.100555	0.0216136
VLMC 374	0.157686	0.4685	-0.0593262	-0.0362939	0.0406403	-0.0592026	-0.0519239	-0.0513834	-0.0515808	0.00768044	0.619729	0.6027	0.616296	-0.113202	-0.116088	-0.115002	-0.148283	-0.151278	-0.115047	-0.140226	-0.161513	-0.0561407	-0.0731901	0.0259269	-0.0338022	0.0437146	-0.10509	-0.0483056	-0.0506584	-0.104158	-0.132938	-0.156628	-0.166796	-0.117168	-0.0773937	-0.140801	-0.0968766	-0.0990865	-0.114885	-0.15123	-0.123405	-0.121612	-0.0857995	-0.0967915	-0.120824	-0.0797652	0.0464536	-0.0967915	-0.120824
VLMC 375	0.290169	0.349435	0.12129	0.161058	0.240807	-0.0923323	-0.0773296	-0.0762283	-0.0773354	0.0874507	0.79759	0.804056	0.784125	-0.0822284	-0.0875649	-0.0828802	-0.112238	-0.114629	-0.0659914	-0.0902772	-0.114187	0.0141545	-0.0146848	0.0850062	0.0339996	0.114689	-0.0592931	-0.00825352	-0.00945284	-0.0697921	-0.0977587	-0.116197	-0.121306	-0.0682107	-0.0576241	-0.0953738	-0.0416601	-0.0523503	-0.0637955	-0.118682	-0.0758484	-0.0729023	-0.0291354	-0.046913	-0.0678106	-0.0265284	0.124896	-0.046913	-0.0678106
VLMC 376	0.191699	0.247443	-0.00253994	0.0452753	0.0322912	-0.0523169	-0.0499676	-0.050528	-0.0509484	0.135834	0.876353	0.881617	0.893099	-0.0601232	-0.0628273	-0.0604415	-0.0967818	-0.112715	-0.0662012	-0.0885661	-0.101581	-0.0410645	-0.0559293	0.00381481	-0.0335159	0.0257906	-0.0746754	-0.0176912	-0.0188344	-0.0539794	-0.0763679	-0.104731	-0.101358	-0.0924378	-0.0860304	-0.0909739	-0.0772428	-0.0510662	-0.0663433	-0.112476	-0.08583	-0.0865377	-0.0583885	-0.0731972	-0.0738086	-0.054146	0.0294561	-0.0731972	-0.0738086
L2/3 IT CTX 178	0.0589125	0.0502324	-0.0756438	-0.0726249	0.0212531	-0.0381062	-0.026936	-0.0234612	-0.0240181	-0.0871358	-0.0870429	-0.0950782	-0.090172	0.631997	0.59528	0.621501	0.531679	0.551013	0.730867	0.850376	0.790567	0.84994	0.770938	0.339373	0.642954	0.636024	0.844622	0.495134	0.524088	0.591071	0.649767	0.87106	0.921816	0.539272	0.39185	0.731979	0.670834	0.727789	0.847791	0.813584	0.870772	0.857827	0.876658	0.793602	0.944727	0.865614	0.608788	0.793602	0.944727
L2/3 IT CTX 182	0.0307004	0.0593444	-0.0691524	-0.0624215	-0.0382835	-0.0158817	-0.00124959	3.04316e-05	-0.00114459	-0.0834113	-0.0911308	-0.0900558	-0.0967033	0.909581	0.927884	0.911104	0.62038	0.0808925	0.825052	0.332447	0.709232	0.350566	0.103411	0.0783074	0.210008	0.121271	0.104505	0.900224	0.900085	0.913477	0.883291	0.212865	0.625237	0.0740609	0.221805	0.801408	0.37443	0.894269	0.81302	0.163679	0.143095	0.162865	0.220097	0.131249	0.428625	0.131062	0.151717	0.131249	0.428625
L2/3 IT CTX 183	0.0791417	0.0555121	-0.0580608	-0.0525701	-0.0463432	-0.0662177	-0.0513388	-0.0496532	-0.0507992	-0.0556334	-0.0733372	-0.073293	-0.0732701	0.969956	0.973819	0.97339	0.678498	0.121888	0.891194	0.376385	0.776793	0.408028	0.154061	0.119433	0.259407	0.164622	0.139253	0.963365	0.96445	0.976248	0.950035	0.255567	0.675632	0.107297	0.227896	0.862213	0.419732	0.958252	0.87852	0.197078	0.185847	0.214404	0.273067	0.155968	0.471736	0.160472	0.153191	0.155968	0.471736
L4/5 IT CTX 188	0.239448	0.143599	-0.0625369	-0.054337	-0.0228969	-0.0599272	-0.0423316	-0.0396553	-0.0418189	-0.0856412	-0.104817	-0.106465	-0.103119	0.716109	0.705438	0.722617	0.883177	0.60724	0.888453	0.681516	0.882719	0.71479	0.419543	0.591738	0.690829	0.472635	0.437887	0.73578	0.702968	0.735204	0.760984	0.399907	0.643812	0.402012	0.463706	0.805831	0.648564	0.808597	0.805635	0.373213	0.41531	0.45347	0.509533	0.477972	0.616054	0.437822	0.435307	0.477972	0.616054
L4/5 IT CTX 189	0.19161	0.15509	-0.0793751	-0.0833781	0.000948623	0.0724687	0.0846538	0.0930659	0.084148	-0.0929535	-0.113662	-0.11564	-0.101011	0.120363	0.122102	0.124097	0.128292	0.217424	0.172183	0.0281459	0.20281	0.34866	0.423101	0.356029	0.447369	0.27213	0.169202	0.175407	0.210703	0.16265	0.216416	0.262071	0.211859	0.384798	0.678258	0.35363	0.50322	0.204323	0.252447	0.436116	0.271281	0.291013	0.218929	0.295781	0.158779	0.171315	0.384426	0.295781	0.158779
L4/5 IT CTX 190	0.624731	0.432972	-0.0935447	-0.0737215	0.15922	-0.112234	-0.105514	-0.105701	-0.106794	0.00448781	-0.133169	-0.126593	-0.127875	0.555889	0.547061	0.55764	0.469342	0.207315	0.634954	0.369104	0.547246	0.576686	0.359445	0.463815	0.526725	0.519934	0.258752	0.651431	0.647781	0.578725	0.555051	0.232286	0.447578	0.275671	0.307083	0.593671	0.492409	0.645299	0.628391	0.204064	0.274351	0.305255	0.395824	0.308326	0.428694	0.317001	0.545145	0.308326	0.428694
L4/5 IT CTX 191	0.136025	0.133973	-0.109398	-0.0956287	0.137327	-0.113356	-0.0941834	-0.0899713	-0.0890194	-0.122911	-0.0354464	-0.0419886	-0.0497355	0.685001	0.667941	0.679514	0.671612	0.457258	0.791239	0.703334	0.780966	0.701374	0.458374	0.382722	0.563339	0.475611	0.560906	0.624001	0.612522	0.66076	0.677222	0.511089	0.706235	0.384682	0.408856	0.749184	0.609115	0.775084	0.806405	0.462119	0.533058	0.551597	0.614945	0.581203	0.735814	0.587963	0.467363	0.581203	0.735814
L4/5 IT CTX 196	0.150692	0.0940551	-0.115214	-0.108369	0.0676697	0.386662	0.377287	0.374321	0.375298	-0.0873973	-0.0995931	-0.101128	-0.100046	0.738387	0.735395	0.742574	0.552143	0.17165	0.714135	0.362122	0.645664	0.422136	0.233611	0.188771	0.326584	0.220952	0.174464	0.74066	0.742207	0.747939	0.735623	0.283158	0.572206	0.130404	0.225541	0.690488	0.392317	0.756342	0.719889	0.240091	0.23837	0.263083	0.302663	0.20853	0.428873	0.208703	0.213103	0.20853	0.428873
L5 IT CTX 203	0.402553	0.338023	-0.101394	-0.095133	-0.00523597	-0.0564749	-0.0361496	-0.0341953	-0.0361511	-0.0953892	-0.115075	-0.117558	-0.10842	0.491351	0.47084	0.496329	0.600759	0.500265	0.685465	0.607169	0.682661	0.81663	0.605635	0.668652	0.78982	0.678306	0.533504	0.540304	0.531488	0.504812	0.524809	0.449035	0.560848	0.548372	0.559036	0.699611	0.769969	0.65064	0.70516	0.436335	0.535508	0.586947	0.652096	0.63154	0.639061	0.579438	0.701938	0.63154	0.639061
L5 IT CTX 205	0.458834	0.428999	-0.107407	-0.101325	-0.0411917	-0.0992059	-0.0732804	-0.0717709	-0.0733245	-0.110754	-0.129837	-0.129123	-0.119971	0.278075	0.279204	0.283196	0.188524	0.242815	0.312371	0.136921	0.331029	0.437558	0.573736	0.448747	0.533527	0.439612	0.0961227	0.41097	0.455846	0.363704	0.391629	0.402481	0.408168	0.239919	0.110866	0.299632	0.25621	0.312434	0.353999	0.417051	0.339842	0.304563	0.254758	0.0972904	0.178788	0.156615	0.446057	0.0972904	0.178788
L5 IT CTX 206	0.500664	0.428379	-0.11242	-0.11308	0.0439886	-0.0249897	-0.0116137	-0.0105381	-0.0132331	-0.053662	-0.065777	-0.0627064	-0.0470605	0.144444	0.143308	0.152396	0.183611	0.158312	0.263732	0.0682133	0.225432	0.49104	0.422487	0.581051	0.601515	0.49372	0.139788	0.299629	0.313816	0.199589	0.199921	0.107945	0.138599	0.438283	0.583075	0.406397	0.619631	0.291378	0.316759	0.188037	0.203735	0.258735	0.282686	0.333626	0.182627	0.202703	0.610926	0.333626	0.182627
L5 IT CTX 207	0.438058	0.363103	-0.0555593	-0.0498161	0.000664432	-0.0685237	-0.0502186	-0.048812	-0.0504766	-0.0646185	-0.0932658	-0.0920399	-0.0827822	0.146095	0.141879	0.155818	0.286072	0.265357	0.303157	0.177863	0.295655	0.520198	0.415961	0.599117	0.626891	0.463827	0.199503	0.265068	0.263042	0.189307	0.197683	0.138627	0.161936	0.493172	0.62415	0.44062	0.666967	0.305281	0.338671	0.20295	0.243266	0.305522	0.327143	0.409247	0.245459	0.256325	0.571332	0.409247	0.245459
L5 NP CTX 304	0.289425	0.306331	-0.0914942	-0.0893138	0.132909	0.764246	0.73795	0.727055	0.727388	-0.100658	-0.130358	-0.131176	-0.108076	0.0269511	0.0179799	0.0229901	0.00424533	-0.00111406	0.079314	0.0481086	0.0363233	0.202003	0.146108	0.214989	0.219761	0.297356	0.0969525	0.100022	0.102873	0.0380113	0.0211426	0.0253658	0.035095	0.0323765	0.0500669	0.0528459	0.121869	0.0709307	0.0850149	0.0308135	0.0724254	0.0854547	0.136517	0.107515	0.0857662	0.121391	0.286635	0.107515	0.0857662
L5 NP CTX 306	0.0538726	0.0709125	-0.00630454	-0.0401351	-0.0411686	0.00412804	0.0148677	0.0159139	0.0155714	-0.0561008	-0.0544586	-0.059966	-0.0158924	-0.039887	-0.049357	-0.0393107	-0.0130769	0.100914	0.00453981	0.00496886	0.00134105	0.118112	0.114916	0.138306	0.140354	0.147425	0.192859	-0.0259364	0.00126515	-0.0231606	0.0176662	0.0296001	0.00438665	0.157522	0.058778	0.0616092	0.196397	0.00388709	0.0254868	0.0456452	0.0777242	0.108421	0.112275	0.16437	0.0661451	0.114406	0.181411	0.16437	0.0661451
L5 PT CTX 244	0.727349	0.67559	-0.0711838	-0.0703899	0.091382	-0.00481162	0.00618127	0.00499456	0.00417388	-0.0685156	-0.0940942	-0.0933575	-0.0727174	0.577621	0.569929	0.577786	0.462989	0.226487	0.680322	0.373055	0.563732	0.676366	0.471457	0.630076	0.652564	0.733007	0.256213	0.763389	0.768265	0.629672	0.599305	0.254256	0.479295	0.226969	0.123264	0.542164	0.423559	0.656602	0.641013	0.19676	0.292103	0.314255	0.434276	0.227267	0.400305	0.319887	0.709002	0.227267	0.400305
L5 PT CTX 247	0.518204	0.515654	-0.0476078	-0.0573785	0.00401483	0.0258586	0.0351811	0.0340627	0.0336894	-0.0475547	-0.108184	-0.106912	-0.0797722	0.659924	0.665553	0.663205	0.446568	0.06011	0.65459	0.145471	0.505095	0.414806	0.21139	0.398592	0.405381	0.406242	0.0247355	0.825839	0.837476	0.720839	0.686648	0.0649189	0.387615	0.0805254	0.100881	0.579033	0.332931	0.682623	0.60631	0.0337516	0.0535022	0.0845805	0.17263	0.0211597	0.21835	0.0494516	0.408475	0.0211597	0.21835
L5 PT CTX 250	0.666789	0.716287	-0.0953306	-0.0878965	0.0637822	0.278163	0.299151	0.298423	0.298256	-0.0556942	-0.118145	-0.115506	-0.102683	0.413214	0.401983	0.412517	0.307515	0.176114	0.492424	0.2928	0.416421	0.552911	0.430174	0.490293	0.544074	0.590132	0.231348	0.548522	0.561663	0.455995	0.438034	0.255573	0.392679	0.218431	0.117729	0.418814	0.366776	0.48953	0.496924	0.212392	0.283795	0.294122	0.372581	0.23517	0.340722	0.294825	0.594819	0.23517	0.340722
L5 PT CTX 251	0.0919539	0.071564	-0.0572127	-0.0559718	-0.0613379	-0.0296524	-0.0134161	-0.0117586	-0.0126775	-0.0609096	-0.072926	-0.0724549	-0.0684457	0.937751	0.948475	0.940681	0.635096	0.0891251	0.83503	0.262769	0.71613	0.310595	0.104417	0.104059	0.21447	0.100456	0.0176185	0.965587	0.97384	0.969368	0.945859	0.197899	0.618273	0.0292152	0.134935	0.787853	0.308872	0.894456	0.797791	0.152102	0.0927396	0.0998083	0.137967	0.0137271	0.342625	0.0294856	0.0819729	0.0137271	0.342625
L5/6 IT CTX 217	-0.0332332	-0.0394837	-0.0778678	-0.0756715	0.000849055	-0.0457431	-0.0348628	-0.0308566	-0.0329613	-0.0844364	-0.0833	-0.0918082	-0.088659	0.393452	0.358146	0.386342	0.363989	0.621001	0.491596	0.760913	0.6421	0.751037	0.873797	0.295689	0.620157	0.544864	0.812828	0.236897	0.287236	0.37424	0.474571	0.984147	0.870161	0.562191	0.334575	0.529164	0.55368	0.47151	0.639858	0.960022	0.937433	0.886514	0.815832	0.744121	0.830355	0.822003	0.51903	0.744121	0.830355
L5/6 IT CTX 218	0.115358	0.0538456	-0.0462641	-0.038605	-0.0176206	-0.069994	-0.0553947	-0.0529458	-0.0546523	-0.0513413	-0.095015	-0.0979728	-0.0947263	0.844231	0.829045	0.842521	0.632862	0.423675	0.839512	0.637333	0.849034	0.649432	0.576376	0.239365	0.502135	0.391116	0.500191	0.767484	0.800671	0.851796	0.892641	0.706982	0.917968	0.354187	0.264655	0.825658	0.527556	0.866563	0.901675	0.650596	0.615002	0.588919	0.578968	0.45762	0.727014	0.516957	0.368446	0.45762	0.727014
L6 CT CTX 324	0.0731699	0.0619013	-0.0960629	-0.0911897	-0.0810535	0.0119324	0.036501	0.0388834	0.0374291	-0.0956975	-0.113693	-0.113638	-0.114083	0.0953812	0.0871674	0.102732	0.115096	0.170523	0.159584	0.139981	0.200714	0.36739	0.389419	0.281467	0.409487	0.235955	0.2222	0.0971852	0.119981	0.111459	0.138324	0.260658	0.216575	0.796695	0.770685	0.508332	0.786994	0.219877	0.284133	0.319741	0.313545	0.347805	0.307625	0.511331	0.277947	0.28045	0.423578	0.511331	0.277947
L6 CT CTX 325	-0.0621723	-0.0181189	-0.0575407	-0.0573736	0.110242	0.623827	0.583872	0.582861	0.577115	-0.0763437	-0.0804977	-0.0828913	-0.0796397	-0.06035	-0.059858	-0.0647403	-0.0652214	-0.0340416	-0.0686324	-0.0760521	-0.0704793	-0.035562	-0.028213	-0.0387925	-0.0273913	-0.0293049	-0.00312752	-0.0698458	-0.0709187	-0.0760158	-0.0651501	-0.0185406	-0.0644204	-0.0639806	0.237561	-0.0452933	-0.015701	-0.0638479	-0.0576531	0.0980333	-0.0197124	-0.0138743	-0.0324903	0.00397092	-0.045534	-0.0173926	-0.0134922	0.00397092	-0.045534
L6 CT CTX 326	-0.00733374	-0.0134675	-0.0659573	-0.0633699	-0.0686585	0.275823	0.299466	0.301945	0.300488	-0.0910692	-0.109041	-0.11067	-0.109757	0.675121	0.663729	0.677735	0.499226	0.18085	0.6699	0.416402	0.622782	0.492429	0.294599	0.164179	0.362677	0.238305	0.337654	0.614173	0.62274	0.657322	0.656621	0.34465	0.582221	0.577103	0.628717	0.87301	0.779698	0.749771	0.750174	0.324986	0.351836	0.39674	0.431263	0.52012	0.568407	0.376983	0.342992	0.52012	0.568407
L6 CT CTX 327	0.196486	0.156952	-0.0776468	-0.0717728	-0.0524653	0.0240216	0.0452065	0.0469358	0.0454571	-0.0649818	-0.100321	-0.0997512	-0.0964437	0.31954	0.311599	0.327679	0.278982	0.128552	0.382627	0.211387	0.352927	0.467844	0.334569	0.337924	0.452236	0.318355	0.240957	0.343486	0.350634	0.322921	0.319118	0.186326	0.285259	0.664993	0.764728	0.661512	0.830134	0.459204	0.483338	0.222717	0.272852	0.345454	0.371096	0.516349	0.370757	0.304872	0.48323	0.516349	0.370757
L6 Car3 258	0.415968	0.418368	-0.0719123	-0.0599677	-0.0377036	-0.0773668	-0.0586311	-0.0583464	-0.0586842	0.0182427	-0.0982385	-0.0935578	-0.0911219	-0.0380995	-0.0406596	-0.0382291	-0.077755	-0.101092	-0.0224281	-0.085425	-0.0803087	0.031922	-0.00323217	0.118017	0.0563872	0.1461	-0.0736969	0.0562964	0.0562537	-0.0175875	-0.046813	-0.116483	-0.0960858	-0.0844049	-0.111903	-0.0803724	-0.0613323	-0.0162988	-0.037311	-0.130479	-0.0843237	-0.0803415	-0.0319245	-0.0850697	-0.075974	-0.0450561	0.151966	-0.0850697	-0.075974
L6 Car3 260	0.189197	0.395732	0.0634413	0.0333134	-0.0379818	0.360363	0.37738	0.376746	0.376567	0.537544	0.103808	0.105675	0.111586	-0.0674615	-0.0708969	-0.0662151	-0.121947	-0.17223	-0.0748473	-0.1477	-0.129728	-0.0264679	-0.0708478	0.0272846	0.00120599	0.0263509	-0.103068	-0.00911048	-0.00854712	-0.0599667	-0.0898942	-0.166026	-0.149137	-0.0498682	0.0461262	-0.0330889	0.0326472	-0.0297363	-0.0412533	-0.152418	-0.120932	-0.0985051	-0.066199	-0.0227993	-0.0851309	-0.066532	0.0717491	-0.0227993	-0.0851309
L6 IT CTX 220	-0.0461157	0.0275513	-0.064308	-0.067242	0.0498752	0.634184	0.608671	0.611094	0.604911	-0.0563956	-0.0930799	-0.0956619	-0.0933986	-0.0735156	-0.0734873	-0.0784513	-0.0804306	-0.0454675	-0.0816909	-0.0893388	-0.0861589	-0.0385397	-0.0306954	-0.0363122	-0.027369	-0.024837	-0.00776928	-0.0793057	-0.0800575	-0.0894006	-0.07964	-0.0292109	-0.0792144	-0.0678255	0.244636	-0.0550913	-0.0160244	-0.0748359	-0.0683953	0.0914216	-0.0266064	-0.0194415	-0.0368419	0.00263327	-0.0544829	-0.0209384	-0.00595797	0.00263327	-0.0544829
L6 IT CTX 224	0.376123	0.270269	-0.0915445	-0.0805674	0.0118867	0.0337128	0.0526127	0.0567817	0.054016	-0.0540319	-0.10307	-0.108634	-0.0979277	0.279164	0.244971	0.27239	0.294009	0.540195	0.434548	0.650034	0.527827	0.806886	0.858452	0.498801	0.737352	0.718743	0.739193	0.234442	0.274488	0.278139	0.348774	0.79704	0.683704	0.571153	0.412823	0.46343	0.609479	0.409182	0.559839	0.79978	0.825478	0.798002	0.781986	0.724332	0.727861	0.778677	0.733359	0.724332	0.727861
L6 IT CTX 226	0.359156	0.288345	-0.0924914	-0.0848359	-0.0129418	-0.0182005	0.00281439	0.00491364	0.00288514	-0.0779638	-0.124556	-0.126462	-0.117649	0.535934	0.518096	0.542202	0.453629	0.359094	0.631067	0.498068	0.635182	0.774064	0.682818	0.506839	0.708756	0.599587	0.498266	0.548934	0.573601	0.545812	0.569702	0.549733	0.645187	0.57583	0.60161	0.755875	0.80399	0.680153	0.750624	0.550561	0.601555	0.652853	0.670761	0.627696	0.643748	0.563031	0.673702	0.627696	0.643748
L6 IT CTX 227	0.352722	0.285397	-0.0458802	-0.0408478	-0.0427076	-0.0828484	-0.0636383	-0.0627846	-0.0629951	0.00529398	-0.0749333	-0.0718299	-0.0621698	-0.0797911	-0.0825773	-0.080055	-0.111651	-0.0962893	-0.0671021	-0.106442	-0.115927	0.00122462	-0.0132273	0.0908216	0.0274863	0.120186	-0.0594018	0.00324394	0.00821432	-0.0599896	-0.0791004	-0.119238	-0.11905	-0.0881926	-0.138661	-0.117551	-0.0800373	-0.0631725	-0.0791199	-0.130232	-0.0873199	-0.0822819	-0.042645	-0.0880705	-0.0950969	-0.0507894	0.125237	-0.0880705	-0.0950969
L6b CTX 339	-0.00118184	0.0146995	-0.0793069	-0.0790131	-0.0569661	0.0428318	0.0597825	0.0626055	0.0610496	-0.0851179	-0.0890869	-0.0920041	-0.0889884	0.152366	0.13493	0.156802	0.192481	0.209925	0.250536	0.283715	0.279681	0.475982	0.392189	0.291858	0.444608	0.309624	0.399562	0.104012	0.114306	0.130331	0.154187	0.283649	0.264676	0.744027	0.831992	0.567786	0.858497	0.313294	0.387865	0.337246	0.391967	0.45759	0.459239	0.671773	0.444568	0.444922	0.47573	0.671773	0.444568
L6b CTX 343	0.456461	0.228232	-0.0470184	-0.0236989	0.0085297	-0.0542299	-0.042404	-0.0413621	-0.0418577	0.107506	-0.0637991	-0.0574972	-0.0588438	0.212263	0.206708	0.211497	0.114224	-0.0096914	0.204408	0.0900668	0.152399	0.135715	0.0524087	0.0647973	0.0881923	0.126943	0.0653357	0.233287	0.236416	0.214841	0.198417	0.04103	0.1409	0.011018	0.00380527	0.174869	0.0912246	0.232114	0.209181	0.0151954	0.0472266	0.0539147	0.0952702	0.0563603	0.134031	0.0804277	0.151275	0.0563603	0.134031
L6b CTX 349	0.357233	0.533757	-0.0694431	-0.0598875	-0.0302952	-0.0809371	-0.0605506	-0.0595271	-0.0582331	-0.0533518	0.082709	0.0794267	0.0916165	-0.0637963	-0.0715781	-0.0604694	-0.011496	0.0277531	0.0391704	0.00635425	0.0133862	0.328897	0.27064	0.394199	0.398377	0.359317	0.116606	0.0349111	0.0386399	-0.0458293	-0.0608205	0.00158996	-0.038288	0.35802	0.460012	0.196775	0.483989	0.0805586	0.116949	0.049017	0.129203	0.188957	0.225103	0.316994	0.115436	0.185967	0.473382	0.316994	0.115436
L6b CTX 351	0.450373	0.429698	-0.174863	-0.169456	0.0680693	0.241648	0.259229	0.26006	0.258058	-0.0660177	-0.060128	-0.0607183	-0.0513288	0.0820925	0.0752776	0.0859876	0.126833	0.122057	0.196884	0.104192	0.16511	0.425226	0.333083	0.456819	0.493648	0.421079	0.183229	0.184516	0.191923	0.110857	0.106755	0.089139	0.0994841	0.532824	0.601599	0.386473	0.644332	0.224779	0.256925	0.145769	0.192876	0.242686	0.27891	0.403209	0.212094	0.246484	0.56577	0.403209	0.212094
L6b CTX 339	-0.00118184	0.0146995	-0.0793069	-0.0790131	-0.0569661	0.0428318	0.0597825	0.0626055	0.0610496	-0.0851179	-0.0890869	-0.0920041	-0.0889884	0.152366	0.13493	0.156802	0.192481	0.209925	0.250536	0.283715	0.279681	0.475982	0.392189	0.291858	0.444608	0.309624	0.399562	0.104012	0.114306	0.130331	0.154187	0.283649	0.264676	0.744027	0.831992	0.567786	0.858497	0.313294	0.387865	0.337246	0.391967	0.45759	0.459239	0.671773	0.444568	0.444922	0.47573	0.671773	0.444568
L6b CTX 343	0.456461	0.228232	-0.0470184	-0.0236989	0.0085297	-0.0542299	-0.042404	-0.0413621	-0.0418577	0.107506	-0.0637991	-0.0574972	-0.0588438	0.212263	0.206708	0.211497	0.114224	-0.0096914	0.204408	0.0900668	0.152399	0.135715	0.0524087	0.0647973	0.0881923	0.126943	0.0653357	0.233287	0.236416	0.214841	0.198417	0.04103	0.1409	0.011018	0.00380527	0.174869	0.0912246	0.232114	0.209181	0.0151954	0.0472266	0.0539147	0.0952702	0.0563603	0.134031	0.0804277	0.151275	0.0563603	0.134031
L6b CTX 349	0.357233	0.533757	-0.0694431	-0.0598875	-0.0302952	-0.0809371	-0.0605506	-0.0595271	-0.0582331	-0.0533518	0.082709	0.0794267	0.0916165	-0.0637963	-0.0715781	-0.0604694	-0.011496	0.0277531	0.0391704	0.00635425	0.0133862	0.328897	0.27064	0.394199	0.398377	0.359317	0.116606	0.0349111	0.0386399	-0.0458293	-0.0608205	0.00158996	-0.038288	0.35802	0.460012	0.196775	0.483989	0.0805586	0.116949	0.049017	0.129203	0.188957	0.225103	0.316994	0.115436	0.185967	0.473382	0.316994	0.115436
L6b CTX 351	0.450373	0.429698	-0.174863	-0.169456	0.0680693	0.241648	0.259229	0.26006	0.258058	-0.0660177	-0.060128	-0.0607183	-0.0513288	0.0820925	0.0752776	0.0859876	0.126833	0.122057	0.196884	0.104192	0.16511	0.425226	0.333083	0.456819	0.493648	0.421079	0.183229	0.184516	0.191923	0.110857	0.106755	0.089139	0.0994841	0.532824	0.601599	0.386473	0.644332	0.224779	0.256925	0.145769	0.192876	0.242686	0.27891	0.403209	0.212094	0.246484	0.56577	0.403209	0.212094
Lamp5 12	-0.00220686	-0.00682401	-0.0733564	-0.0680695	-0.0918886	-0.0785405	-0.0584974	-0.0569755	-0.0575883	-0.076904	-0.0824266	-0.0813975	-0.0847667	0.0349448	0.0404859	0.0384634	-0.00365784	0.189552	-0.00353095	-0.0161789	0.0985448	0.0544904	0.338189	0.068445	0.171502	-0.0103408	-0.0311934	0.0450129	0.0953619	0.105422	0.165984	0.354191	0.247816	0.136324	-0.0226966	0.045466	-0.00515718	-0.00192386	0.0486348	0.386282	0.218824	0.136441	-0.00557589	-0.0423136	-0.00737603	-0.0181024	-0.00407737	-0.0423136	-0.00737603
Lamp5 15	0.367415	0.187314	-0.0290674	-0.0121324	-0.0456688	-0.098985	-0.0802865	-0.0791037	-0.0801835	0.019848	-0.102684	-0.0990034	-0.0973671	0.684296	0.686484	0.687457	0.455249	0.070996	0.637871	0.231509	0.542044	0.348648	0.178675	0.176294	0.273574	0.203046	0.0865839	0.722784	0.732061	0.70735	0.684321	0.182769	0.477348	0.145325	0.213228	0.640457	0.364605	0.702115	0.645297	0.152569	0.143986	0.161853	0.206219	0.131637	0.331609	0.123052	0.236642	0.131637	0.331609
Lamp5 16	0.0610137	0.037222	-0.0839321	-0.0773495	-0.0737723	-0.0656754	-0.0468419	-0.0453668	-0.0462667	-0.0842441	-0.0981267	-0.0964216	-0.0993607	-0.0456549	-0.0460351	-0.0448965	-0.0614083	0.0578077	-0.0533159	-0.035723	-0.0139798	0.0219748	0.161073	0.0548674	0.0850044	0.0352554	-0.026794	-0.0192721	0.00384525	-0.0102134	0.011871	0.136026	0.0635291	0.061369	-0.0429468	-0.0451149	-0.0377115	-0.0552389	-0.0296671	0.151298	0.0851861	0.0421298	-0.0137123	-0.0359696	-0.0333759	-0.0109872	0.0350683	-0.0359696	-0.0333759
Lamp5 39	0.112432	0.151035	-0.0565842	-0.0536213	-0.0700911	-0.056948	-0.0414642	-0.0407495	-0.0409127	-0.0310184	-0.0751071	-0.0731986	-0.0719818	-0.0749533	-0.0770539	-0.0753818	-0.100439	-0.0945159	-0.0789128	-0.0889122	-0.107302	-0.0474294	-0.0521378	0.00106428	-0.0365515	0.0189708	-0.0635325	-0.0372069	-0.036246	-0.068655	-0.0841705	-0.0973756	-0.103573	-0.0817024	-0.0928348	-0.10178	-0.0818823	-0.0698061	-0.0810917	-0.103694	-0.0803079	-0.0804491	-0.0590867	-0.0712904	-0.0796023	-0.0534074	0.0179141	-0.0712904	-0.0796023
Lamp5 7	0.0689666	0.0346215	-0.099618	-0.0875106	0.0514126	-0.0469955	-0.0281523	-0.026339	-0.0268448	-0.0571391	-0.115702	-0.108565	-0.123285	0.363913	0.364823	0.368579	0.248615	0.0124084	0.334831	0.101361	0.288339	0.181744	0.0730224	0.0698329	0.148428	0.0375631	0.0357941	0.360623	0.363451	0.369791	0.355449	0.0718766	0.233707	0.196474	0.294279	0.431923	0.334373	0.402939	0.373987	0.0739723	0.0702678	0.0961937	0.108231	0.158257	0.199673	0.0705777	0.101856	0.158257	0.199673
Lamp5 9	0.0645967	0.0541045	-0.0826705	-0.0761232	-0.10261	-0.0773884	-0.057594	-0.0554263	-0.0565166	-0.0801443	-0.0972466	-0.0964346	-0.0971883	0.603607	0.607175	0.605802	0.387818	-0.0104947	0.536622	0.168079	0.436128	0.199335	0.0170352	0.0428958	0.104405	0.072226	0.010247	0.61999	0.616977	0.608512	0.575541	0.0684154	0.358605	0.0226399	0.0936118	0.50367	0.202237	0.590487	0.520022	0.0280994	0.0294666	0.0498504	0.103251	0.0236778	0.234278	0.0320457	0.0620155	0.0236778	0.234278
Lamp5 Lhx6 3	0.0981314	-0.0277477	-0.0729288	-0.0623128	-0.103595	-0.108831	-0.0840557	-0.0816734	-0.0824129	-0.0276472	-0.111365	-0.107139	-0.109394	0.336713	0.338253	0.3374	0.162806	-0.0987574	0.259793	0.0109551	0.179604	-0.000625173	-0.114742	-0.0889153	-0.066442	-0.0687303	-0.0593268	0.335612	0.337185	0.33824	0.312885	-0.0529912	0.139115	-0.0781767	-0.0310188	0.242259	0.0304677	0.314317	0.250018	-0.080916	-0.0834163	-0.0748356	-0.0404745	-0.0625547	0.0712498	-0.0609599	-0.0626154	-0.0625547	0.0712498
Meis2 2	0.0731478	0.101123	-0.0854104	-0.0783372	-0.0868071	-0.0848156	-0.0622671	-0.0603938	-0.061347	-0.0857417	-0.104856	-0.105073	-0.106598	0.234896	0.227087	0.237832	0.140347	0.0774743	0.229667	0.175493	0.226165	0.221171	0.20891	0.0821126	0.160136	0.160858	0.141328	0.226213	0.237504	0.233616	0.23617	0.212431	0.264676	0.174595	0.0698177	0.240339	0.177995	0.25513	0.271712	0.179321	0.201633	0.210241	0.216628	0.143041	0.216361	0.16532	0.158979	0.143041	0.216361
Ndnf HPF 23	0.0276994	0.0796208	-0.0689086	-0.06345	-0.0469247	-0.0616605	-0.0460513	-0.044144	-0.0451963	-0.0761852	-0.082757	-0.0855154	-0.086974	0.233447	0.214344	0.228955	0.176385	0.170471	0.274273	0.344999	0.281082	0.328016	0.26836	0.108732	0.220025	0.266632	0.34147	0.179806	0.186926	0.208498	0.219344	0.311687	0.337173	0.211541	0.0980738	0.250954	0.224623	0.277345	0.321175	0.270616	0.326272	0.320389	0.351593	0.312097	0.38367	0.359874	0.245041	0.312097	0.38367
Pax6 18	0.0841824	0.0644907	-0.0807567	-0.0770107	-0.0521682	0.03263	0.0487898	0.0498121	0.0491221	-0.0844865	-0.0937772	-0.093975	-0.0936876	0.0297278	0.0260515	0.0318554	0.0163005	0.30649	0.0414766	0.120398	0.17007	0.241957	0.54388	0.199368	0.350978	0.178136	0.150302	0.0341813	0.0935963	0.0982811	0.174915	0.524026	0.361405	0.2914	0.0818608	0.11176	0.149543	0.0340577	0.129721	0.556621	0.41121	0.327901	0.185607	0.148324	0.14689	0.17588	0.195251	0.148324	0.14689
Pvalb 105	0.0423152	0.0228636	-0.0751151	-0.0710684	0.00861551	-0.0591089	-0.0478465	-0.046089	-0.0471203	-0.0717716	-0.0840959	-0.0906232	-0.0885496	0.275153	0.237869	0.267049	0.280929	0.430389	0.399627	0.686532	0.470796	0.63479	0.586093	0.247519	0.462506	0.525559	0.729916	0.15073	0.166491	0.226319	0.273511	0.657265	0.600036	0.448325	0.212704	0.379325	0.448792	0.373823	0.496998	0.589801	0.698308	0.684042	0.714713	0.671857	0.727989	0.747828	0.495912	0.671857	0.727989
Pvalb 107	0.562199	0.569738	-0.0510815	-0.0476373	-0.0202536	-0.0534589	-0.0294783	-0.0291283	-0.0301376	-0.0479625	-0.0644794	-0.0777433	-0.0592692	-0.00530252	-0.0136871	-0.00623497	-0.0210908	0.0214514	0.0747577	0.0467122	0.0229546	0.27204	0.238991	0.349728	0.308122	0.42352	0.0748981	0.135206	0.141486	0.0288625	0.00631066	0.0358898	0.025172	0.0988708	-0.027339	-0.000434787	0.0898125	0.0589626	0.0739547	0.0207166	0.0935215	0.0964242	0.160815	0.0618416	0.0580729	0.127726	0.426369	0.0618416	0.0580729
Pvalb 110	-0.0567151	-0.0700023	-0.0940721	-0.0878915	-0.0872968	-0.0337692	-0.0123959	-0.0088619	-0.0110947	-0.102212	-0.108101	-0.111042	-0.115074	0.0730374	0.080432	0.0685343	0.0840579	0.193475	0.132084	0.310636	0.177427	0.278247	0.273638	0.0842228	0.197364	0.219515	0.356016	-0.00312205	0.00569465	0.0434915	0.0702273	0.318513	0.27627	0.215963	0.141843	0.139166	0.200397	0.126572	0.194844	0.306079	0.340659	0.328999	0.332649	0.340992	0.341747	0.367534	0.2838	0.340992	0.341747
Pvalb 113	-0.0106518	-0.0167358	-0.0799829	-0.075225	-0.0653841	-0.0716326	-0.0546069	-0.0525661	-0.0536692	-0.0860499	-0.0932696	-0.0955317	-0.0967168	0.0845889	0.0852149	0.0799688	0.0666896	0.13906	0.128927	0.269739	0.151936	0.237666	0.219028	0.0650333	0.152472	0.209326	0.302203	0.0280449	0.0357311	0.058949	0.0742859	0.256953	0.237179	0.1602	0.0406468	0.106452	0.133475	0.124646	0.175886	0.225118	0.277176	0.266076	0.285396	0.264958	0.294353	0.312562	0.23905	0.264958	0.294353
Pvalb 114	0.29812	0.272543	-0.0732379	-0.0721184	0.017923	-0.0742765	-0.0589795	-0.0574368	-0.0589004	-0.0930942	-0.0995574	-0.104791	-0.0920794	0.205221	0.172006	0.197309	0.21822	0.390035	0.361991	0.605853	0.399127	0.687786	0.635956	0.413865	0.566424	0.689309	0.668439	0.178202	0.19498	0.18158	0.212782	0.578276	0.511669	0.410277	0.162457	0.295633	0.4173	0.322332	0.439091	0.518846	0.647561	0.637982	0.697546	0.60062	0.639317	0.706602	0.662319	0.60062	0.639317
Pvalb 115	0.140392	0.151145	-0.0766467	-0.0765998	-0.00399058	-0.0789389	-0.0640456	-0.0622938	-0.0636066	-0.0892405	-0.0975009	-0.102459	-0.0941918	0.221136	0.187921	0.214629	0.218162	0.361979	0.340405	0.571272	0.391514	0.592233	0.560206	0.291988	0.4617	0.538633	0.616616	0.153433	0.170108	0.190376	0.225804	0.565753	0.5068	0.384752	0.166367	0.304762	0.383259	0.316464	0.425311	0.51003	0.609867	0.598467	0.632858	0.562124	0.60987	0.645654	0.507365	0.562124	0.60987
Sncg 25	0.0287029	0.0403065	-0.080849	-0.0797547	-0.0862215	0.0143281	0.0360341	0.0376956	0.0370443	-0.0767547	-0.0756055	-0.0767369	-0.0750648	-0.00445659	0.00105701	9.81382e-05	-0.0394708	0.187985	-0.0371317	-0.049203	0.0699837	0.0716013	0.378402	0.10522	0.211256	0.0166838	-0.0337393	0.0211019	0.0778887	0.0740062	0.139002	0.359977	0.22927	0.317552	0.110025	0.0972225	0.127844	-0.0292362	0.0306764	0.405419	0.23148	0.153915	0.00286308	0.012018	-0.0230213	-0.0154833	0.0698187	0.012018	-0.0230213
Sncg 32	0.0410686	0.363252	-0.0642581	-0.069937	-0.0252333	0.620132	0.628806	0.627153	0.628628	-0.0232252	-0.0776483	-0.0775614	-0.0764814	-0.0962711	-0.0998679	-0.0978934	-0.122658	-0.128375	-0.108335	-0.10887	-0.133145	-0.0730864	-0.0886935	-0.0425799	-0.0537386	-0.0347091	-0.0799916	-0.0773802	-0.0791774	-0.098319	-0.116986	-0.119987	-0.131259	-0.0800262	-0.036075	-0.0888433	-0.0439765	-0.0866223	-0.0918809	-0.119839	-0.0988303	-0.0889151	-0.0737462	-0.0369028	-0.0846916	-0.0613942	-0.0181114	-0.0369028	-0.0846916
Sncg 33	0.505009	0.495188	-0.110541	-0.119803	-0.0163747	0.097354	0.118142	0.118363	0.116978	-0.0792151	-0.0826069	-0.108279	-0.0738902	0.171136	0.160267	0.172621	0.142414	0.283982	0.254379	0.212616	0.27974	0.484625	0.568487	0.454745	0.552076	0.495543	0.276122	0.262195	0.305357	0.234235	0.27474	0.40295	0.360249	0.355074	0.198316	0.285351	0.374634	0.249544	0.31777	0.419284	0.39688	0.375983	0.351546	0.29092	0.277739	0.308034	0.540371	0.29092	0.277739
Sncg 35	0.254298	0.174065	-0.0763321	-0.0694538	-0.0671191	-0.07746	-0.0564311	-0.0538799	-0.0558104	-0.0421079	-0.101042	-0.0988649	-0.0943619	0.353707	0.363487	0.359536	0.258661	0.267425	0.324321	0.0866967	0.373112	0.260254	0.435537	0.255692	0.372187	0.149508	0.00795985	0.417633	0.467044	0.444233	0.496527	0.403307	0.443881	0.194509	0.132748	0.358161	0.202222	0.334363	0.352279	0.443221	0.265678	0.205687	0.094222	0.0141783	0.12372	0.0256119	0.171584	0.0141783	0.12372
Sst 102	0.569685	0.560643	-0.0907035	-0.0841139	-0.00171992	-0.0507592	-0.0277989	-0.0275824	-0.0285494	-0.085723	-0.117233	-0.116117	-0.10534	0.140499	0.134517	0.14452	0.132452	0.0972595	0.263129	0.152937	0.201405	0.514685	0.406179	0.539346	0.552515	0.578587	0.1928	0.291288	0.297397	0.1738	0.148728	0.114736	0.154073	0.387627	0.373511	0.323144	0.509137	0.283789	0.312865	0.123137	0.22761	0.274982	0.350965	0.329703	0.242537	0.281314	0.666071	0.329703	0.242537
Sst 64	0.0524689	0.119433	-0.1202	-0.114041	-0.130785	-0.0330711	-0.00244333	0.000397348	-0.000994247	-0.108443	-0.140822	-0.140538	-0.140423	0.0501957	0.0508541	0.0550451	-0.0113781	0.134175	0.0406079	0.0909399	0.110172	0.17491	0.345883	0.0780361	0.187177	0.124101	0.126697	0.0366401	0.0741271	0.0741553	0.113931	0.33418	0.251836	0.314504	0.106149	0.139395	0.187244	0.0636844	0.1258	0.332817	0.284479	0.262553	0.189414	0.149691	0.135973	0.146489	0.179404	0.149691	0.135973
Sst 67	0.0836739	0.0818841	-0.0835194	-0.0782885	-0.0884724	-0.019439	0.000675808	0.00230255	0.000929502	-0.0912764	-0.109659	-0.109015	-0.109283	0.107237	0.111566	0.109966	0.0359521	0.110508	0.0796856	0.00163466	0.121387	0.105868	0.26555	0.104071	0.176764	0.0700476	-0.0178936	0.14199	0.177325	0.159922	0.190909	0.245434	0.213935	0.109897	0.016517	0.101384	0.0400991	0.0922723	0.11784	0.269569	0.159742	0.11104	0.0328706	-0.0200772	0.0289585	0.00487462	0.0783515	-0.0200772	0.0289585
Sst 68	0.228271	0.185148	-0.104522	-0.0908486	-0.0611308	-0.0678743	-0.0437005	-0.0430993	-0.0441764	-0.0782005	-0.0325846	-0.0300646	-0.0285248	0.0684283	0.0632	0.0696573	0.0645634	0.103041	0.112592	0.104767	0.114388	0.205044	0.219588	0.203348	0.227317	0.224018	0.0836131	0.120919	0.130827	0.0928751	0.095539	0.14206	0.132886	0.109439	0.00492878	0.0728372	0.0837335	0.101695	0.123067	0.128734	0.143807	0.130968	0.137186	0.0793908	0.106009	0.122522	0.214694	0.0793908	0.106009
Sst 72	0.292163	0.259525	-0.0825507	-0.0782358	0.0245026	-0.0748253	-0.0598027	-0.0584925	-0.0598084	-0.0855532	-0.0981662	-0.103244	-0.0949573	0.218974	0.184056	0.212094	0.231045	0.411194	0.373541	0.613505	0.420951	0.70272	0.668725	0.420333	0.588184	0.685133	0.673987	0.187493	0.207786	0.19915	0.235759	0.612719	0.539503	0.441106	0.190564	0.3249	0.447794	0.337876	0.45994	0.556159	0.67429	0.663037	0.709961	0.617948	0.652845	0.714538	0.659472	0.617948	0.652845
Sst 73	0.091593	0.0511595	-0.0836001	-0.0773319	-0.0127466	-0.0752883	-0.0584962	-0.0562137	-0.0576972	-0.0756996	-0.103384	-0.107136	-0.106356	0.129786	0.102044	0.123567	0.128579	0.301245	0.227682	0.472548	0.285778	0.476943	0.475492	0.201247	0.360582	0.42387	0.543039	0.0495119	0.0694034	0.0970169	0.133662	0.493144	0.410424	0.350664	0.156646	0.221378	0.321021	0.213266	0.316977	0.452324	0.532478	0.519343	0.536566	0.503433	0.517239	0.570537	0.413569	0.503433	0.517239
Sst 84	0.0662994	0.100435	-0.106245	-0.101023	-0.110693	0.0770091	0.105296	0.107747	0.106317	-0.0996299	-0.11856	-0.117618	-0.118946	0.196238	0.217785	0.197654	0.0975424	-0.0262633	0.172403	0.0229595	0.133029	0.100406	0.0563397	0.0551266	0.0901197	0.0624335	-0.00892909	0.222276	0.229106	0.208339	0.195643	0.0355436	0.138804	0.0572643	0.0892083	0.191478	0.117479	0.208993	0.190872	0.037231	0.0258327	0.0309823	0.0426789	0.0316061	0.0782734	0.016609	0.137156	0.0316061	0.0782734
Sst 85	0.0214535	0.0130128	-0.0664651	-0.0643909	-0.087069	-0.0666049	-0.0469439	-0.0452175	-0.0459125	-0.0760941	-0.0855129	-0.0850083	-0.0831189	0.0245885	0.0368061	0.023485	-0.0135145	-0.0239647	0.023519	0.0196965	0.00541697	0.0339352	0.0132402	0.00450395	0.0104942	0.0488726	0.0388248	0.027969	0.0316611	0.0214876	0.0164922	0.00673769	0.031676	0.036705	-0.0238663	0.0145957	0.0120218	0.0343768	0.0336864	-0.00524829	0.0175175	0.0177751	0.0358175	0.029221	0.040831	0.0421536	0.0927675	0.029221	0.040831
Sst 89	-0.0205401	-0.00935393	-0.069067	-0.0655613	-0.0814842	-0.0304068	-0.0115155	-0.00997869	-0.0105162	-0.0773962	-0.0828078	-0.0811674	-0.0840888	-0.0721907	-0.0429542	-0.0731381	-0.0994026	-0.0931546	-0.0883448	-0.0771856	-0.105119	-0.0793935	-0.0768401	-0.0617243	-0.0822108	-0.0425932	-0.0556484	-0.0649387	-0.0641068	-0.0747566	-0.0856121	-0.0801254	-0.0684468	-0.0332028	-0.0668755	-0.0904109	-0.0783136	-0.0756967	-0.0841787	-0.0841858	-0.0732887	-0.0773858	-0.0673656	-0.0554052	-0.0670159	-0.0503487	0.0419049	-0.0554052	-0.0670159
Sst 94	-0.0052923	-0.0410982	-0.0796806	-0.0715252	-0.107736	-0.0829483	-0.0598596	-0.0576504	-0.0585438	-0.0734862	-0.101397	-0.100584	-0.10505	0.148915	0.170988	0.150857	0.0627066	-0.0153002	0.12535	0.08828	0.110682	0.0840716	0.0515172	-0.0320381	0.0160518	0.0345332	0.0701442	0.121463	0.124884	0.133639	0.126557	0.0816773	0.15275	0.024433	0.000503269	0.121963	0.0550549	0.158439	0.158401	0.0541092	0.0823599	0.0964746	0.110548	0.0654679	0.127112	0.0830598	0.102282	0.0654679	0.127112
Vip 45	0.287569	0.270859	-0.100878	-0.0995902	-0.0630596	-0.105535	-0.0814811	-0.0805639	-0.0816117	-0.115305	-0.125707	-0.123212	-0.11543	0.287628	0.298228	0.289699	0.156217	-0.0126664	0.278264	0.0300332	0.201346	0.187395	0.117371	0.197828	0.190994	0.208253	-0.0625946	0.394932	0.406078	0.324555	0.294397	0.0172094	0.16601	-0.0305387	-0.0395132	0.198697	0.0573754	0.290678	0.251721	-0.0086177	0.00173183	0.00323325	0.0456589	-0.07172	0.0532121	0.000212234	0.200751	-0.07172	0.0532121
Vip 46	0.436745	0.339037	-0.0945881	-0.100066	-0.00781161	-0.0933163	-0.067879	-0.0666983	-0.0678594	-0.0522304	-0.0888392	-0.084756	-0.0679512	-0.0684298	-0.0802526	-0.0683365	-0.0789168	0.00305729	0.00534101	0.00158864	-0.0345007	0.243645	0.222966	0.298084	0.275712	0.358897	0.120698	0.0341254	0.0488378	-0.0459033	-0.0538352	0.016679	-0.0239171	0.178991	0.105243	0.0250099	0.20002	0.0183709	0.0440221	0.0277046	0.100213	0.124066	0.171447	0.15516	0.0672696	0.150704	0.403313	0.15516	0.0672696
Vip 48	0.228693	0.200441	-0.0684557	-0.0633483	-0.0562215	-0.0922954	-0.0706121	-0.0694734	-0.0703616	-0.0757805	-0.100594	-0.0984275	-0.0948473	0.126936	0.124308	0.126684	0.0517412	-0.00634349	0.132268	0.0313452	0.0906454	0.134794	0.113028	0.137421	0.136987	0.176057	0.00683316	0.193119	0.200698	0.14869	0.13364	0.0405522	0.0940449	0.00829403	-0.0327972	0.0886013	0.0428291	0.140667	0.130296	0.0241647	0.0405175	0.0337194	0.0616147	-0.00463842	0.0532037	0.0372717	0.168212	-0.00463842	0.0532037
Vip 52	0.155242	0.101964	-0.0863434	-0.080811	-0.0310084	-0.0913011	-0.0760192	-0.0752999	-0.0761204	-0.0660776	-0.0953227	-0.0923991	-0.0903442	0.0613253	0.0551823	0.0597176	0.00406517	-0.0297489	0.0646809	0.0344577	0.0327503	0.0761798	0.0503194	0.0557681	0.0551572	0.113544	0.0251099	0.0922794	0.094347	0.0652305	0.0502393	0.0176685	0.0451261	-0.00198535	-0.0468693	0.0272685	0.00286057	0.0731536	0.0676759	-0.00178847	0.0262151	0.0191333	0.0489601	0.0105211	0.0506431	0.0480363	0.104022	0.0105211	0.0506431
Vip 54	0.183357	0.0977424	-0.0984133	-0.0852342	-0.0139833	-0.0771106	-0.063214	-0.0634612	-0.0650941	-0.04826	-0.0832629	-0.0811495	-0.0812848	0.0203139	0.0198439	0.0216904	-0.00508815	0.0547887	0.0266048	0.00644761	0.0419327	0.0934497	0.164782	0.105038	0.135103	0.0959642	0.0101296	0.055075	0.0726774	0.0492463	0.0602896	0.118131	0.0872367	0.0932387	0.0239288	0.0328614	0.0394986	0.0344266	0.0521445	0.13193	0.0940359	0.0701892	0.0419748	0.0207715	0.0271021	0.0372287	0.112608	0.0207715	0.0271021
Vip 56	0.126249	0.1018	-0.137463	-0.126429	-0.042135	-0.030504	-0.00221779	-0.0001417	-0.00164249	-0.109922	-0.148119	-0.144142	-0.151372	0.0939698	0.0974026	0.0955814	0.0328523	0.0256129	0.0925757	0.0213374	0.0866563	0.122588	0.144247	0.0954723	0.140153	0.093238	0.00999455	0.123513	0.141074	0.114237	0.113441	0.0922094	0.111748	0.138834	0.115148	0.134202	0.134258	0.11656	0.123494	0.0996041	0.0807556	0.0719301	0.0595815	0.0656249	0.0667155	0.0618996	0.134235	0.0656249	0.0667155
Vip 58	0.209674	0.328801	-0.0956071	-0.0917684	0.0904062	0.696713	0.678795	0.674913	0.674679	-0.0647577	-0.11222	-0.109483	-0.108337	-0.0803408	-0.0852147	-0.0830428	-0.1082	-0.0704232	-0.0696458	-0.0627673	-0.0927528	0.0225665	0.0231779	0.048537	0.0451374	0.0911524	-0.0177978	-0.0378705	-0.0339415	-0.075839	-0.086494	-0.0378982	-0.0709229	-0.0655757	0.00180461	-0.0849634	-0.0345216	-0.0631276	-0.0558682	-0.0127453	-0.0198198	-0.0186155	-0.00269897	-0.0082697	-0.0409458	0.00600875	0.102762	-0.0082697	-0.0409458
[truncated: 39 more columns]
