# Supplementary material for: Joint cell segmentation and cell type annotation for spatial transcriptomics
Source: Mol Syst Biol. 2021 May 31;17(6):e10108. doi: 10.15252/msb.202010108 (PMC8166214; doi:10.15252/msb.202010108)
Supplement: Supplementary file 6 — Table EV5 [file MSB-17-e10108-s008.xlsx]

## Sheet: Legend
Table EV5. Pearson correlation between cell (sub)types in MERFISH data of the hippocampus.

## Sheet: MSB-2020-10108R-Table_EV5
	Sst_17	Serpinf1_3	CA1sp/SUB-sp Kcnip1_3	CA1sp_6	IT RHP Dcn_3	IT RHP Dcn_5	CA1sp_10	CA1sp_3	CA1sp_2	CA1sp_5	Sst_20	CA1sp_9	CA1sp_4	CA1sp_7	CA1sp_1	Sst_19	Sst_12	Sst_28	Sncg_3	Lamp5 Lhx6_4	Vip_7	Pvalb_9	Sst_25	CA1sp_8	SUB-Sp Ndst4_5	CA1sp/SUB-sp Kcnip1_1	CA1sp/SUB-sp Kcnip1_2	Sst_16	Sst_23	Sst_8	Sst_2	Sst_14	Pvalb_11	Sst_9	Sst_10	Sst_13	Pvalb_2	Sst_11	Oligo_4	Oligo_5	Sncg_1	Sst_5	Sncg/Ndnf HPF_3	Vip_2	Sncg/Ndnf HPF_4	Lamp5_1	Lamp5_5	Lamp5 Lhx6_1	Pvalb_1
Sst_17	1	0.740881	0.746976	0.745834	0.76202	0.808648	0.783347	0.800421	0.79272	0.797963	0.80025	0.814768	0.796285	0.795291	0.790674	0.811422	0.902738	0.85868	0.712264	0.800371	0.739422	0.676115	0.690928	0.688557	0.746676	0.727006	0.664633	0.897988	0.795296	0.564149	0.536765	0.546882	0.566025	0.547091	0.548122	0.461407	0.473261	0.567136	0.49796	0.568435	0.291588	0.648871	0.620626	0.65352	0.57662	0.583446	0.640721	0.397738	0.439773
Serpinf1_3	0.740881	1	0.967988	0.98172	0.959308	0.926705	0.884841	0.908643	0.91626	0.921007	0.906743	0.896015	0.924553	0.929029	0.949175	0.940348	0.857608	0.905327	0.899354	0.924844	0.898925	0.825585	0.791013	0.864752	0.952968	0.96816	0.953262	0.895408	0.878606	0.07154	0.0422783	0.0336453	0.0471114	0.0269349	0.0862976	0.0501242	0.00637388	0.00029841	0.0289973	-0.007982	0.0532781	0.308409	0.220376	0.202714	0.544947	0.64593	0.653699	0.507729	0.590344
CA1sp/SUB-sp Kcnip1_3	0.746976	0.967988	1	0.984234	0.980104	0.956487	0.926746	0.949417	0.949388	0.958321	0.949982	0.942691	0.962659	0.9607	0.980749	0.971991	0.867617	0.929554	0.902068	0.905829	0.909424	0.823419	0.797713	0.874398	0.913839	0.959512	0.944013	0.91625	0.910885	0.0217838	-0.00433899	-0.0118918	-0.00411001	-0.0233422	0.0418235	-0.00608554	-0.0144851	-0.0422376	-0.00100474	-0.0406406	0.00456284	0.240736	0.171048	0.157761	0.497894	0.599109	0.613315	0.445068	0.540475
CA1sp_6	0.745834	0.98172	0.984234	1	0.974835	0.944392	0.912422	0.941393	0.938827	0.946828	0.937381	0.921695	0.953504	0.960376	0.975185	0.962723	0.863625	0.926387	0.905211	0.926018	0.922706	0.82563	0.802271	0.899289	0.923508	0.966203	0.945949	0.909314	0.898121	0.0421154	0.0210331	-0.000128845	0.0122045	-0.00979134	0.0475793	0.0124248	-0.0166877	-0.032358	0.00644188	-0.0342797	0.0245467	0.272449	0.194712	0.174112	0.526152	0.630321	0.637005	0.494117	0.586654
IT RHP Dcn_3	0.76202	0.959308	0.980104	0.974835	1	0.964599	0.929945	0.952297	0.950621	0.956442	0.95204	0.933859	0.960751	0.968893	0.978525	0.975986	0.878324	0.93049	0.911938	0.914842	0.914515	0.836685	0.817955	0.872392	0.894179	0.942687	0.911184	0.924867	0.910582	0.0479032	0.0337003	0.00342492	0.0155593	-0.00625245	0.0705381	0.0150248	-0.00214856	-0.0220802	-0.00333874	-0.0230342	0.0431925	0.277318	0.198196	0.166343	0.528896	0.617882	0.630441	0.476399	0.54584
IT RHP Dcn_5	0.808648	0.926705	0.956487	0.944392	0.964599	1	0.960318	0.980473	0.980404	0.98101	0.976608	0.959237	0.976787	0.977578	0.982325	0.984606	0.922029	0.958885	0.920715	0.916878	0.920582	0.842084	0.855627	0.80703	0.869611	0.894563	0.854088	0.929043	0.933621	0.0926759	0.0901119	0.065311	0.0671382	0.0472547	0.138507	0.0573442	0.0279368	0.033542	0.0194613	0.0235403	0.0833261	0.319881	0.236902	0.214451	0.572536	0.645257	0.656181	0.458768	0.520209
CA1sp_10	0.783347	0.884841	0.926746	0.912422	0.929945	0.960318	1	0.989205	0.990452	0.989002	0.988836	0.991302	0.988848	0.978196	0.968575	0.973784	0.910463	0.962654	0.898825	0.882848	0.890489	0.78543	0.806616	0.778183	0.7792	0.877423	0.805302	0.894122	0.906531	0.0154933	0.0126731	0.00288539	0.00782436	-0.0129588	0.0429455	-0.00032808	-0.0384086	-0.0181815	-0.0235764	-0.0265544	-0.012368	0.263756	0.149472	0.146461	0.549676	0.599141	0.593737	0.42982	0.486681
CA1sp_3	0.800421	0.908643	0.949417	0.941393	0.952297	0.980473	0.989205	1	0.996615	0.997844	0.997387	0.984618	0.994269	0.993288	0.98889	0.991092	0.911982	0.96991	0.904658	0.904725	0.904726	0.811301	0.82119	0.802518	0.817955	0.888928	0.829283	0.915905	0.918398	0.029594	0.0287047	0.00664995	0.0162431	-0.00769513	0.0552614	-0.00726718	-0.0279295	-0.00860303	-0.0134609	-0.014608	-0.00164596	0.268148	0.169054	0.158578	0.536472	0.612825	0.610339	0.439512	0.501275
CA1sp_2	0.79272	0.91626	0.949388	0.938827	0.950621	0.980404	0.990452	0.996615	1	0.998186	0.995853	0.984636	0.992855	0.987817	0.98672	0.989868	0.909943	0.966167	0.908492	0.902313	0.894403	0.806842	0.817952	0.781316	0.826631	0.889532	0.832278	0.907818	0.914139	0.0169951	0.0147701	-0.000947311	0.00636188	-0.0169058	0.0478638	-0.0114059	-0.0404803	-0.0172396	-0.0237463	-0.0251269	-0.00833879	0.261681	0.152742	0.144339	0.535947	0.606715	0.604683	0.433264	0.48671
CA1sp_5	0.797963	0.921007	0.958321	0.946828	0.956442	0.98101	0.989002	0.997844	0.998186	1	0.997136	0.986817	0.995008	0.991007	0.990848	0.993145	0.90931	0.969069	0.907631	0.905408	0.900682	0.809934	0.816397	0.799968	0.833794	0.899359	0.843878	0.917214	0.91833	0.0201058	0.01616	-0.00135871	0.00950967	-0.0154018	0.0461538	-0.0132133	-0.0290795	-0.0147853	-0.0148374	-0.0195617	-0.0118727	0.259017	0.160505	0.152517	0.52815	0.606949	0.608063	0.435731	0.49534
Sst_20	0.80025	0.906743	0.949982	0.937381	0.95204	0.976608	0.988836	0.997387	0.995853	0.997136	1	0.987733	0.994436	0.991446	0.988399	0.992399	0.911914	0.971028	0.900194	0.897855	0.893376	0.813281	0.820128	0.79213	0.814385	0.888389	0.830142	0.912994	0.914716	0.0197265	0.0202175	-0.00156509	0.0100341	-0.0154383	0.0479446	-0.0121761	-0.0306584	-0.0137967	-0.0119112	-0.0190314	-0.00626399	0.260996	0.157695	0.15075	0.53326	0.610598	0.608209	0.434838	0.499838
CA1sp_9	0.814768	0.896015	0.942691	0.921695	0.933859	0.959237	0.991302	0.984618	0.984636	0.986817	0.987733	1	0.990111	0.977088	0.971099	0.975842	0.929097	0.973869	0.88706	0.8901	0.888052	0.797156	0.809698	0.801236	0.802791	0.897303	0.839174	0.913089	0.921715	0.0720575	0.0614805	0.0599727	0.0658506	0.0445678	0.0898502	0.0444251	0.0228747	0.0384629	0.0430669	0.0309049	0.0119236	0.292672	0.195903	0.207162	0.55804	0.610078	0.613099	0.432177	0.507548
CA1sp_4	0.796285	0.924553	0.962659	0.953504	0.960751	0.976787	0.988848	0.994269	0.992855	0.995008	0.994436	0.990111	1	0.992329	0.989486	0.990541	0.920599	0.971662	0.910017	0.908515	0.914781	0.830255	0.831505	0.831199	0.834276	0.918448	0.86256	0.921566	0.926533	0.0378863	0.027562	0.0158441	0.0224992	9.79905e-05	0.0632933	0.0187378	-0.0159407	-0.0101376	0.0023445	-0.0156963	0.0104955	0.274606	0.174576	0.166088	0.551177	0.616166	0.615374	0.452408	0.5205
CA1sp_7	0.795291	0.929029	0.9607	0.960376	0.968893	0.977578	0.978196	0.993288	0.987817	0.991007	0.991446	0.977088	0.992329	1	0.99196	0.992705	0.91242	0.966204	0.908846	0.916516	0.91642	0.839261	0.831035	0.845303	0.841513	0.91499	0.858462	0.929516	0.922906	0.0398632	0.0337265	0.00400523	0.0172875	-0.00684595	0.0635438	0.00429439	-0.0236776	-0.0126274	-0.0136462	-0.0191477	0.00957941	0.273449	0.180846	0.164155	0.546964	0.627495	0.625635	0.460386	0.533626
CA1sp_1	0.790674	0.949175	0.980749	0.975185	0.978525	0.982325	0.968575	0.98889	0.98672	0.990848	0.988399	0.971099	0.989486	0.99196	1	0.997238	0.899182	0.960756	0.912502	0.915475	0.912799	0.831147	0.825702	0.839132	0.876995	0.927004	0.887962	0.926294	0.919313	0.0241771	0.0161643	-0.00578567	0.0049329	-0.0183371	0.0496575	-0.00718381	-0.0272841	-0.0233523	-0.00632711	-0.0243905	0.00282181	0.260378	0.170668	0.155681	0.520145	0.612384	0.61714	0.443452	0.521074
Sst_19	0.811422	0.940348	0.971991	0.962723	0.975986	0.984606	0.973784	0.991092	0.989868	0.993145	0.992399	0.975842	0.990541	0.992705	0.997238	1	0.911667	0.965538	0.907549	0.911986	0.903645	0.834831	0.8278	0.824183	0.866422	0.916561	0.870734	0.934998	0.922892	0.0477489	0.0406053	0.0189427	0.0309213	0.00718144	0.0780958	0.0126499	-0.00136171	0.00579813	0.0109576	0.00624596	0.00894746	0.277511	0.187918	0.174296	0.528111	0.610549	0.617611	0.436391	0.50591
Sst_12	0.902738	0.857608	0.867617	0.863625	0.878324	0.922029	0.910463	0.911982	0.909943	0.90931	0.911914	0.929097	0.920599	0.91242	0.899182	0.911667	1	0.959308	0.869519	0.913427	0.896383	0.818982	0.857385	0.79378	0.818546	0.864926	0.801313	0.937919	0.913865	0.358585	0.330236	0.337355	0.330987	0.320695	0.391024	0.321064	0.251618	0.292987	0.231237	0.265803	0.262112	0.531383	0.48101	0.478609	0.750831	0.750814	0.758631	0.560381	0.613989
Sst_28	0.85868	0.905327	0.929554	0.926387	0.93049	0.958885	0.962654	0.96991	0.966167	0.969069	0.971028	0.973869	0.971662	0.966204	0.960756	0.965538	0.959308	1	0.919279	0.941786	0.924048	0.800988	0.81826	0.820915	0.832742	0.899316	0.837346	0.93312	0.926824	0.190317	0.181856	0.166327	0.180163	0.155919	0.186498	0.127796	0.107656	0.141877	0.129802	0.11553	0.139214	0.422468	0.336916	0.338069	0.669973	0.735038	0.740626	0.567512	0.640757
Sncg_3	0.712264	0.899354	0.902068	0.905211	0.911938	0.920715	0.898825	0.904658	0.908492	0.907631	0.900194	0.88706	0.910017	0.908846	0.912502	0.907549	0.869519	0.919279	1	0.932004	0.96067	0.761665	0.764547	0.793361	0.833968	0.890665	0.812582	0.858476	0.845248	0.0834643	0.0736963	0.0432957	0.0534227	0.0343687	0.0764638	0.0359031	-0.0165066	-0.000494344	-0.0167847	-0.0404053	0.155591	0.397758	0.317143	0.239678	0.661704	0.75966	0.768836	0.633136	0.692986
Lamp5 Lhx6_4	0.800371	0.924844	0.905829	0.926018	0.914842	0.916878	0.882848	0.904725	0.902313	0.905408	0.897855	0.8901	0.908515	0.916516	0.915475	0.911986	0.913427	0.941786	0.932004	1	0.936256	0.767543	0.775545	0.846251	0.871387	0.923578	0.853527	0.907351	0.874243	0.22352	0.21027	0.175873	0.203302	0.170621	0.194404	0.142392	0.0878027	0.144082	0.0963264	0.0956298	0.207494	0.454959	0.397448	0.371006	0.704475	0.794315	0.811316	0.707356	0.741503
Vip_7	0.739422	0.898925	0.909424	0.922706	0.914515	0.920582	0.890489	0.904726	0.894403	0.900682	0.893376	0.888052	0.914781	0.91642	0.912799	0.903645	0.896383	0.924048	0.96067	0.936256	1	0.811329	0.819221	0.878784	0.844344	0.91247	0.84738	0.889777	0.882167	0.161713	0.133146	0.109369	0.116499	0.103319	0.171236	0.112439	0.0479666	0.0466844	0.0431293	0.0146939	0.215951	0.441345	0.36517	0.306783	0.676745	0.766537	0.76527	0.62618	0.710251
Pvalb_9	0.676115	0.825585	0.823419	0.82563	0.836685	0.842084	0.78543	0.811301	0.806842	0.809934	0.813281	0.797156	0.830255	0.839261	0.831147	0.834831	0.818982	0.800988	0.761665	0.767543	0.811329	1	0.891518	0.788026	0.816753	0.82222	0.804176	0.836226	0.831405	0.110709	0.0565142	0.0515673	0.0505032	0.0505717	0.231377	0.164875	0.0401937	0.0167187	0.0390886	-0.00457643	0.111616	0.268178	0.218132	0.172504	0.536079	0.569967	0.559197	0.412831	0.493839
Sst_25	0.690928	0.791013	0.797713	0.802271	0.817955	0.855627	0.806616	0.82119	0.817952	0.816397	0.820128	0.809698	0.831505	0.831035	0.825702	0.8278	0.857385	0.81826	0.764547	0.775545	0.819221	0.891518	1	0.723407	0.782435	0.780034	0.753635	0.805564	0.827155	0.145802	0.131747	0.114761	0.097041	0.0935588	0.289974	0.230157	0.0835572	0.0482543	0.0785696	0.0236351	0.262877	0.311197	0.254248	0.22018	0.654692	0.632481	0.612246	0.457257	0.5102
CA1sp_8	0.688557	0.864752	0.874398	0.899289	0.872392	0.80703	0.778183	0.802518	0.781316	0.799968	0.79213	0.801236	0.831199	0.845303	0.839132	0.824183	0.79378	0.820915	0.793361	0.846251	0.878784	0.788026	0.723407	1	0.825788	0.921665	0.893864	0.883419	0.855255	0.194833	0.144795	0.122037	0.133851	0.126416	0.158176	0.144386	0.130416	0.0648741	0.107941	0.0607862	0.127613	0.353093	0.326424	0.297092	0.538586	0.6143	0.64705	0.544079	0.648285
SUB-Sp Ndst4_5	0.746676	0.952968	0.913839	0.923508	0.894179	0.869611	0.7792	0.817955	0.826631	0.833794	0.814385	0.802791	0.834276	0.841513	0.876995	0.866422	0.818546	0.832742	0.833968	0.871387	0.844344	0.816753	0.782435	0.825788	1	0.920296	0.935696	0.873874	0.844723	0.19522	0.144116	0.153448	0.15595	0.150222	0.226347	0.179913	0.12433	0.121238	0.148662	0.106619	0.187993	0.386236	0.323948	0.315109	0.533172	0.642815	0.667583	0.484984	0.563226
CA1sp/SUB-sp Kcnip1_1	0.727006	0.96816	0.959512	0.966203	0.942687	0.894563	0.877423	0.888928	0.889532	0.899359	0.888389	0.897303	0.918448	0.91499	0.927004	0.916561	0.864926	0.899316	0.890665	0.923578	0.91247	0.82222	0.780034	0.921665	0.920296	1	0.962533	0.901769	0.889467	0.0994059	0.0592365	0.0612364	0.0692274	0.0519975	0.101198	0.092878	0.0339943	0.0119614	0.0465347	-0.00380642	0.0678941	0.316985	0.254189	0.234091	0.57308	0.654168	0.666929	0.554586	0.641759
CA1sp/SUB-sp Kcnip1_2	0.664633	0.953262	0.944013	0.945949	0.911184	0.854088	0.805302	0.829283	0.832278	0.843878	0.830142	0.839174	0.86256	0.858462	0.887962	0.870734	0.801313	0.837346	0.812582	0.853527	0.84738	0.804176	0.753635	0.893864	0.935696	0.962533	1	0.850531	0.858619	0.0742457	0.0254487	0.0405534	0.0302894	0.0255808	0.0856368	0.0692184	0.0321773	-0.0227794	0.0426148	-0.0272834	0.0444028	0.251478	0.197254	0.201123	0.512208	0.604953	0.607233	0.464038	0.587692
Sst_16	0.897988	0.895408	0.91625	0.909314	0.924867	0.929043	0.894122	0.915905	0.907818	0.917214	0.912994	0.913089	0.921566	0.929516	0.926294	0.934998	0.937919	0.93312	0.858476	0.907351	0.889777	0.836226	0.805564	0.883419	0.873874	0.901769	0.850531	1	0.937102	0.308589	0.268424	0.254318	0.266519	0.255599	0.318299	0.235836	0.240416	0.243527	0.199762	0.238678	0.166941	0.460454	0.432145	0.415076	0.59398	0.649	0.699869	0.495953	0.548747
Sst_23	0.795296	0.878606	0.910885	0.898121	0.910582	0.933621	0.906531	0.918398	0.914139	0.91833	0.914716	0.921715	0.926533	0.922906	0.919313	0.922892	0.913865	0.926824	0.845248	0.874243	0.882167	0.831405	0.827155	0.855255	0.844723	0.889467	0.858619	0.937102	1	0.198918	0.192829	0.164226	0.15154	0.150584	0.225632	0.153177	0.16846	0.10949	0.0902152	0.0897276	0.129766	0.385979	0.291858	0.300209	0.585436	0.646199	0.685384	0.477844	0.541368
Sst_8	0.564149	0.07154	0.0217838	0.0421154	0.0479032	0.0926759	0.0154933	0.029594	0.0169951	0.0201058	0.0197265	0.0720575	0.0378863	0.0398632	0.0241771	0.0477489	0.358585	0.190317	0.0834643	0.22352	0.161713	0.110709	0.145802	0.194833	0.19522	0.0994059	0.0742457	0.308589	0.198918	1	0.937608	0.967836	0.973524	0.982883	0.922783	0.814532	0.841312	0.955032	0.836537	0.925837	0.624473	0.827879	0.911186	0.956418	0.417872	0.312583	0.416084	0.24242	0.260686
Sst_2	0.536765	0.0422783	-0.00433899	0.0210331	0.0337003	0.0901119	0.0126731	0.0287047	0.0147701	0.01616	0.0202175	0.0614805	0.027562	0.0337265	0.0161643	0.0406053	0.330236	0.181856	0.0736963	0.21027	0.133146	0.0565142	0.131747	0.144795	0.144116	0.0592365	0.0254487	0.268424	0.192829	0.937608	1	0.924876	0.943683	0.931468	0.867673	0.796362	0.899075	0.910009	0.775899	0.885256	0.584391	0.798047	0.862989	0.898214	0.420154	0.295984	0.396326	0.228553	0.251457
Sst_14	0.546882	0.0336453	-0.0118918	-0.000128845	0.00342492	0.065311	0.00288539	0.00664995	-0.000947311	-0.00135871	-0.00156509	0.0599727	0.0158441	0.00400523	-0.00578567	0.0189427	0.337355	0.166327	0.0432957	0.175873	0.109369	0.0515673	0.114761	0.122037	0.153448	0.0612364	0.0405534	0.254318	0.164226	0.967836	0.924876	1	0.970338	0.983686	0.907388	0.831223	0.8555	0.95558	0.852357	0.943768	0.569739	0.78531	0.875823	0.940687	0.411531	0.27681	0.361782	0.187231	0.199575
Pvalb_11	0.566025	0.0471114	-0.00411001	0.0122045	0.0155593	0.0671382	0.00782436	0.0162431	0.00636188	0.00950967	0.0100341	0.0658506	0.0224992	0.0172875	0.0049329	0.0309213	0.330987	0.180163	0.0534227	0.203302	0.116499	0.0505032	0.097041	0.133851	0.15595	0.0692274	0.0302894	0.266519	0.15154	0.973524	0.943683	0.970338	1	0.982911	0.895156	0.813496	0.851553	0.967953	0.860218	0.94857	0.595494	0.819694	0.88556	0.943344	0.384625	0.272872	0.37362	0.216735	0.229348
Sst_9	0.547091	0.0269349	-0.0233422	-0.00979134	-0.00625245	0.0472547	-0.0129588	-0.00769513	-0.0169058	-0.0154018	-0.0154383	0.0445678	9.79905e-05	-0.00684595	-0.0183371	0.00718144	0.320695	0.155919	0.0343687	0.170621	0.103319	0.0505717	0.0935588	0.126416	0.150222	0.0519975	0.0255808	0.255599	0.150584	0.982883	0.931468	0.983686	0.982911	1	0.909516	0.828205	0.857336	0.975302	0.882581	0.955043	0.603071	0.815008	0.888355	0.95213	0.37919	0.266046	0.361314	0.18686	0.20162
Sst_10	0.548122	0.0862976	0.0418235	0.0475793	0.0705381	0.138507	0.0429455	0.0552614	0.0478638	0.0461538	0.0479446	0.0898502	0.0632933	0.0635438	0.0496575	0.0780958	0.391024	0.186498	0.0764638	0.194404	0.171236	0.231377	0.289974	0.158176	0.226347	0.101198	0.0856368	0.318299	0.225632	0.922783	0.867673	0.907388	0.895156	0.909516	1	0.866689	0.791815	0.872593	0.742786	0.857116	0.593128	0.762423	0.830552	0.857865	0.431756	0.268257	0.331003	0.12946	0.1614
Sst_13	0.461407	0.0501242	-0.00608554	0.0124248	0.0150248	0.0573442	-0.00032808	-0.00726718	-0.0114059	-0.0132133	-0.0121761	0.0444251	0.0187378	0.00429439	-0.00718381	0.0126499	0.321064	0.127796	0.0359031	0.142392	0.112439	0.164875	0.230157	0.144386	0.179913	0.092878	0.0692184	0.235836	0.153177	0.814532	0.796362	0.831223	0.813496	0.828205	0.866689	1	0.762492	0.794366	0.719969	0.770743	0.522637	0.687793	0.731955	0.770487	0.42955	0.234587	0.272339	0.177809	0.153419
Pvalb_2	0.473261	0.00637388	-0.0144851	-0.0166877	-0.00214856	0.0279368	-0.0384086	-0.0279295	-0.0404803	-0.0290795	-0.0306584	0.0228747	-0.0159407	-0.0236776	-0.0272841	-0.00136171	0.251618	0.107656	-0.0165066	0.0878027	0.0479666	0.0401937	0.0835572	0.130416	0.12433	0.0339943	0.0321773	0.240416	0.16846	0.841312	0.899075	0.8555	0.851553	0.857336	0.791815	0.762492	1	0.841631	0.76482	0.858973	0.42627	0.633107	0.756933	0.80425	0.298379	0.15537	0.271329	0.0754137	0.110597
Sst_11	0.567136	0.00029841	-0.0422376	-0.032358	-0.0220802	0.033542	-0.0181815	-0.00860303	-0.0172396	-0.0147853	-0.0137967	0.0384629	-0.0101376	-0.0126274	-0.0233523	0.00579813	0.292987	0.141877	-0.000494344	0.144082	0.0466844	0.0167187	0.0482543	0.0648741	0.121238	0.0119614	-0.0227794	0.243527	0.10949	0.955032	0.910009	0.95558	0.967953	0.975302	0.872593	0.794366	0.841631	1	0.887709	0.976006	0.532883	0.753802	0.857067	0.920963	0.304499	0.200747	0.305401	0.139147	0.127979
Oligo_4	0.49796	0.0289973	-0.00100474	0.00644188	-0.00333874	0.0194613	-0.0235764	-0.0134609	-0.0237463	-0.0148374	-0.0119112	0.0430669	0.0023445	-0.0136462	-0.00632711	0.0109576	0.231237	0.129802	-0.0167847	0.0963264	0.0431293	0.0390886	0.0785696	0.107941	0.148662	0.0465347	0.0426148	0.199762	0.0902152	0.836537	0.775899	0.852357	0.860218	0.882581	0.742786	0.719969	0.76482	0.887709	1	0.8845	0.509992	0.636214	0.732008	0.818562	0.216848	0.129147	0.228222	0.0765308	0.110996
Oligo_5	0.568435	-0.007982	-0.0406406	-0.0342797	-0.0230342	0.0235403	-0.0265544	-0.014608	-0.0251269	-0.0195617	-0.0190314	0.0309049	-0.0156963	-0.0191477	-0.0243905	0.00624596	0.265803	0.11553	-0.0404053	0.0956298	0.0146939	-0.00457643	0.0236351	0.0607862	0.106619	-0.00380642	-0.0272834	0.238678	0.0897276	0.925837	0.885256	0.943768	0.94857	0.955043	0.857116	0.770743	0.858973	0.976006	0.8845	1	0.455148	0.7108	0.81776	0.88582	0.216154	0.100196	0.205613	0.011644	0.0208313
Sncg_1	0.291588	0.0532781	0.00456284	0.0245467	0.0431925	0.0833261	-0.012368	-0.00164596	-0.00833879	-0.0118727	-0.00626399	0.0119236	0.0104955	0.00957941	0.00282181	0.00894746	0.262112	0.139214	0.155591	0.207494	0.215951	0.111616	0.262877	0.127613	0.187993	0.0678941	0.0444028	0.166941	0.129766	0.624473	0.584391	0.569739	0.595494	0.603071	0.593128	0.522637	0.42627	0.532883	0.509992	0.455148	1	0.708421	0.628597	0.639623	0.461976	0.44076	0.498575	0.406352	0.395423
Sst_5	0.648871	0.308409	0.240736	0.272449	0.277318	0.319881	0.263756	0.268148	0.261681	0.259017	0.260996	0.292672	0.274606	0.273449	0.260378	0.277511	0.531383	0.422468	0.397758	0.454959	0.441345	0.268178	0.311197	0.353093	0.386236	0.316985	0.251478	0.460454	0.385979	0.827879	0.798047	0.78531	0.819694	0.815008	0.762423	0.687793	0.633107	0.753802	0.636214	0.7108	0.708421	1	0.845864	0.854631	0.559478	0.551422	0.609876	0.428193	0.458575
Sncg/Ndnf HPF_3	0.620626	0.220376	0.171048	0.194712	0.198196	0.236902	0.149472	0.169054	0.152742	0.160505	0.157695	0.195903	0.174576	0.180846	0.170668	0.187918	0.48101	0.336916	0.317143	0.397448	0.36517	0.218132	0.254248	0.326424	0.323948	0.254189	0.197254	0.432145	0.291858	0.911186	0.862989	0.875823	0.88556	0.888355	0.830552	0.731955	0.756933	0.857067	0.732008	0.81776	0.628597	0.845864	1	0.9473	0.575806	0.513967	0.611017	0.454517	0.479507
Vip_2	0.65352	0.202714	0.157761	0.174112	0.166343	0.214451	0.146461	0.158578	0.144339	0.152517	0.15075	0.207162	0.166088	0.164155	0.155681	0.174296	0.478609	0.338069	0.239678	0.371006	0.306783	0.172504	0.22018	0.297092	0.315109	0.234091	0.201123	0.415076	0.300209	0.956418	0.898214	0.940687	0.943344	0.95213	0.857865	0.770487	0.80425	0.920963	0.818562	0.88582	0.639623	0.854631	0.9473	1	0.541101	0.487207	0.579789	0.391618	0.432005
Sncg/Ndnf HPF_4	0.57662	0.544947	0.497894	0.526152	0.528896	0.572536	0.549676	0.536472	0.535947	0.52815	0.53326	0.55804	0.551177	0.546964	0.520145	0.528111	0.750831	0.669973	0.661704	0.704475	0.676745	0.536079	0.654692	0.538586	0.533172	0.57308	0.512208	0.59398	0.585436	0.417872	0.420154	0.411531	0.384625	0.37919	0.431756	0.42955	0.298379	0.304499	0.216848	0.216154	0.461976	0.559478	0.575806	0.541101	1	0.899284	0.850154	0.788743	0.808066
Lamp5_1	0.583446	0.64593	0.599109	0.630321	0.617882	0.645257	0.599141	0.612825	0.606715	0.606949	0.610598	0.610078	0.616166	0.627495	0.612384	0.610549	0.750814	0.735038	0.75966	0.794315	0.766537	0.569967	0.632481	0.6143	0.642815	0.654168	0.604953	0.649	0.646199	0.312583	0.295984	0.27681	0.272872	0.266046	0.268257	0.234587	0.15537	0.200747	0.129147	0.100196	0.44076	0.551422	0.513967	0.487207	0.899284	1	0.949877	0.878754	0.905499
Lamp5_5	0.640721	0.653699	0.613315	0.637005	0.630441	0.656181	0.593737	0.610339	0.604683	0.608063	0.608209	0.613099	0.615374	0.625635	0.61714	0.617611	0.758631	0.740626	0.768836	0.811316	0.76527	0.559197	0.612246	0.64705	0.667583	0.666929	0.607233	0.699869	0.685384	0.416084	0.396326	0.361782	0.37362	0.361314	0.331003	0.272339	0.271329	0.305401	0.228222	0.205613	0.498575	0.609876	0.611017	0.579789	0.850154	0.949877	1	0.877223	0.898555
Lamp5 Lhx6_1	0.397738	0.507729	0.445068	0.494117	0.476399	0.458768	0.42982	0.439512	0.433264	0.435731	0.434838	0.432177	0.452408	0.460386	0.443452	0.436391	0.560381	0.567512	0.633136	0.707356	0.62618	0.412831	0.457257	0.544079	0.484984	0.554586	0.464038	0.495953	0.477844	0.24242	0.228553	0.187231	0.216735	0.18686	0.12946	0.177809	0.0754137	0.139147	0.0765308	0.011644	0.406352	0.428193	0.454517	0.391618	0.788743	0.878754	0.877223	1	0.904156
Pvalb_1	0.439773	0.590344	0.540475	0.586654	0.54584	0.520209	0.486681	0.501275	0.48671	0.49534	0.499838	0.507548	0.5205	0.533626	0.521074	0.50591	0.613989	0.640757	0.692986	0.741503	0.710251	0.493839	0.5102	0.648285	0.563226	0.641759	0.587692	0.548747	0.541368	0.260686	0.251457	0.199575	0.229348	0.20162	0.1614	0.153419	0.110597	0.127979	0.110996	0.0208313	0.395423	0.458575	0.479507	0.432005	0.808066	0.905499	0.898555	0.904156	1
Sst_18	0.553369	0.564635	0.494607	0.550796	0.526849	0.544331	0.481067	0.496701	0.480759	0.484432	0.488271	0.489501	0.506601	0.526233	0.504575	0.500365	0.660319	0.62745	0.665171	0.712666	0.718061	0.566696	0.589278	0.63619	0.594487	0.591416	0.535939	0.601702	0.576104	0.451364	0.419694	0.362002	0.399545	0.385523	0.413624	0.366165	0.222964	0.299008	0.219681	0.199981	0.583689	0.705852	0.602243	0.560817	0.788982	0.87038	0.86325	0.791461	0.864422
Sst_21	0.552935	0.553655	0.488722	0.527778	0.508604	0.50006	0.455942	0.461433	0.45382	0.460894	0.458347	0.477514	0.480816	0.483481	0.47451	0.47097	0.636449	0.615796	0.656546	0.694583	0.682279	0.452815	0.486772	0.611978	0.582356	0.583128	0.528538	0.58854	0.555557	0.452973	0.403411	0.38053	0.418501	0.415579	0.345857	0.338267	0.274614	0.33386	0.291998	0.241837	0.657525	0.734714	0.626415	0.603768	0.756273	0.865317	0.892162	0.825351	0.847057
Sst_24	0.468493	0.476181	0.445278	0.475921	0.449981	0.482776	0.414902	0.433447	0.417668	0.426264	0.423037	0.432275	0.4399	0.453643	0.436812	0.429945	0.59026	0.571743	0.631219	0.632798	0.665352	0.452764	0.465645	0.580759	0.527668	0.511519	0.476869	0.553219	0.554081	0.403888	0.359822	0.333771	0.334806	0.349176	0.304424	0.245985	0.248453	0.259391	0.204684	0.164924	0.55466	0.60904	0.595811	0.558726	0.752669	0.881103	0.910126	0.789681	0.852642
Sncg_2	0.850615	0.615714	0.608061	0.616493	0.62145	0.64833	0.560721	0.593622	0.577982	0.588751	0.589779	0.600563	0.598281	0.608002	0.609041	0.621885	0.790612	0.718781	0.678528	0.751259	0.716447	0.557376	0.575147	0.652108	0.683199	0.637723	0.581136	0.778974	0.653685	0.708042	0.66314	0.657045	0.67969	0.667023	0.667368	0.557602	0.562863	0.642464	0.546899	0.607574	0.532766	0.773239	0.833919	0.809998	0.698046	0.720718	0.794863	0.581673	0.655879
Pvalb_6	0.705069	0.677984	0.649846	0.675212	0.687716	0.71254	0.631245	0.653101	0.64135	0.640876	0.647258	0.65433	0.670615	0.684241	0.661342	0.666633	0.836138	0.72909	0.69141	0.764746	0.76437	0.76635	0.845473	0.701428	0.703095	0.699997	0.667001	0.742491	0.714456	0.473639	0.456584	0.428973	0.419772	0.404303	0.556183	0.499674	0.329535	0.335206	0.280309	0.28368	0.458531	0.554032	0.573571	0.531223	0.838784	0.779219	0.744438	0.626241	0.682824
Vip_1	0.720148	0.616966	0.593822	0.606751	0.596257	0.619288	0.574812	0.576965	0.567212	0.570147	0.573925	0.617153	0.603247	0.595359	0.582884	0.586568	0.810464	0.708195	0.641765	0.733708	0.726327	0.611431	0.673626	0.666276	0.651806	0.669028	0.648713	0.705763	0.694738	0.59634	0.550897	0.57493	0.550316	0.555118	0.604099	0.557958	0.448707	0.475635	0.412527	0.409486	0.507389	0.680729	0.673866	0.696307	0.848458	0.819981	0.79417	0.663363	0.723481
Vip_9	0.568066	0.697827	0.635258	0.659425	0.65343	0.655069	0.587027	0.596122	0.598902	0.598919	0.589567	0.597738	0.62508	0.624362	0.618745	0.615934	0.751547	0.661493	0.706124	0.737366	0.759083	0.727286	0.806923	0.649323	0.721991	0.715606	0.675673	0.673579	0.648477	0.288586	0.246737	0.258702	0.233316	0.233733	0.391108	0.354348	0.176902	0.165752	0.149919	0.102494	0.439272	0.436265	0.454957	0.382178	0.778577	0.751601	0.709375	0.65386	0.66771
Pvalb_10	0.725187	0.694977	0.682418	0.695581	0.716346	0.739351	0.697984	0.705762	0.695894	0.692709	0.69419	0.710739	0.719442	0.724381	0.701399	0.709383	0.836938	0.734711	0.670932	0.752004	0.748627	0.735183	0.796877	0.698756	0.682409	0.71877	0.681821	0.761003	0.749196	0.396835	0.375636	0.373099	0.351141	0.338546	0.483188	0.443221	0.278598	0.284811	0.187173	0.253473	0.273164	0.486928	0.462475	0.432364	0.722158	0.649433	0.592306	0.4957	0.501842
Sst_22	0.721865	0.75241	0.763623	0.765532	0.800459	0.776059	0.678091	0.716273	0.696837	0.710259	0.716156	0.698678	0.731755	0.759339	0.753498	0.759136	0.796561	0.74282	0.729747	0.764649	0.79897	0.820301	0.826573	0.810465	0.775925	0.773451	0.749722	0.851067	0.778081	0.339582	0.309616	0.26255	0.270008	0.250302	0.424397	0.335415	0.281823	0.204326	0.172775	0.196603	0.301629	0.445311	0.456012	0.395331	0.634824	0.646462	0.662524	0.49991	0.572958
IT RHP Dcn_4	0.535936	0.693125	0.690384	0.687808	0.694271	0.747554	0.642379	0.664816	0.67033	0.663029	0.653818	0.657359	0.680829	0.670983	0.682387	0.675947	0.718219	0.666611	0.633673	0.652563	0.686944	0.718149	0.818066	0.61882	0.704843	0.665833	0.709218	0.655927	0.774903	0.209119	0.185281	0.187178	0.131722	0.142161	0.313951	0.220794	0.105864	0.0579981	0.0751993	0.0304202	0.274956	0.285712	0.237359	0.239532	0.555756	0.521044	0.537785	0.353829	0.414898
IT RHP Dcn_1	0.570782	0.723514	0.738527	0.732839	0.763175	0.78366	0.659918	0.696302	0.684761	0.690607	0.686661	0.670159	0.704139	0.71647	0.722971	0.716722	0.73735	0.726225	0.77228	0.742365	0.817153	0.731707	0.743755	0.733722	0.739722	0.721576	0.73019	0.747889	0.825597	0.231579	0.228001	0.16427	0.137024	0.146354	0.25085	0.123189	0.160478	0.0571789	0.0356578	0.018729	0.320007	0.408516	0.373366	0.321715	0.609738	0.707483	0.749582	0.543031	0.632915
Serpinf1_2	0.442217	0.660234	0.626138	0.635101	0.64606	0.630881	0.513084	0.533064	0.538548	0.532316	0.522776	0.528376	0.558737	0.563033	0.580324	0.566305	0.615666	0.576207	0.649095	0.674668	0.664457	0.566847	0.600437	0.655751	0.677443	0.672705	0.699765	0.610032	0.69548	0.262747	0.239087	0.220972	0.173886	0.183768	0.255853	0.209146	0.133767	0.0879299	0.0428128	0.0292083	0.31063	0.376419	0.3599	0.310694	0.588965	0.616065	0.674634	0.561479	0.595086
Vip_8	0.478616	0.373507	0.360753	0.380962	0.408902	0.472734	0.390373	0.398474	0.389701	0.377815	0.377452	0.400976	0.405642	0.407278	0.381833	0.385452	0.601834	0.464554	0.452018	0.488683	0.521837	0.452686	0.581902	0.422416	0.396708	0.390438	0.383176	0.463911	0.529877	0.529668	0.519882	0.513353	0.44243	0.45263	0.579366	0.505223	0.359849	0.359682	0.240243	0.312791	0.414946	0.535005	0.544743	0.516655	0.675712	0.559015	0.550114	0.413039	0.438562
Vip_10	0.417505	0.441278	0.414517	0.428539	0.447426	0.440534	0.395217	0.396303	0.389656	0.387841	0.390033	0.407738	0.426998	0.429766	0.404315	0.409733	0.57798	0.436902	0.42057	0.478884	0.509678	0.570927	0.652221	0.502581	0.469986	0.4906	0.477427	0.505849	0.505835	0.290282	0.263023	0.282039	0.232084	0.243199	0.418805	0.468724	0.265525	0.16978	0.121444	0.134853	0.295358	0.327418	0.34759	0.306251	0.688154	0.576233	0.483484	0.470814	0.42193
Vip_13	0.44411	0.476451	0.438476	0.454448	0.463485	0.489098	0.396607	0.400049	0.399557	0.393142	0.385115	0.415305	0.432842	0.424281	0.419816	0.417442	0.56895	0.441723	0.448321	0.481716	0.518711	0.563215	0.682986	0.515426	0.539155	0.498386	0.503527	0.508797	0.564461	0.417887	0.3652	0.391998	0.345476	0.361033	0.487336	0.510531	0.303622	0.265399	0.286947	0.229484	0.497529	0.409449	0.4339	0.41614	0.559066	0.452346	0.5287	0.387054	0.399311
Serpinf1_1	0.629044	0.472723	0.433682	0.462022	0.435627	0.420295	0.324435	0.365952	0.354451	0.365032	0.355851	0.373495	0.386773	0.409555	0.402653	0.407917	0.538218	0.443923	0.393886	0.500906	0.463206	0.490884	0.381515	0.635277	0.569329	0.506973	0.50419	0.639091	0.537846	0.644174	0.572523	0.574623	0.573189	0.591352	0.555861	0.447639	0.565237	0.551201	0.497133	0.557057	0.345027	0.549425	0.675981	0.644807	0.393428	0.400673	0.528609	0.344581	0.403446
Vip_14	0.450872	0.323654	0.243897	0.276516	0.273931	0.259393	0.168004	0.185601	0.175597	0.182794	0.180705	0.201921	0.214847	0.228953	0.220329	0.229832	0.433501	0.290753	0.323714	0.395472	0.369328	0.377703	0.411452	0.40711	0.434583	0.366099	0.320007	0.421182	0.306752	0.581932	0.531177	0.540757	0.547364	0.55501	0.55617	0.520387	0.488711	0.50654	0.491176	0.473191	0.671276	0.540044	0.693723	0.629134	0.511049	0.468764	0.576159	0.466994	0.485757
Sst Chodl_2	0.0808229	0.199914	0.149103	0.168834	0.134168	0.11483	0.0797291	0.0824627	0.069853	0.080675	0.078319	0.10929	0.0992403	0.114283	0.098469	0.0818925	0.224156	0.230807	0.334955	0.343891	0.335999	0.133176	0.123749	0.305398	0.231634	0.265511	0.237859	0.168141	0.173072	0.209901	0.159441	0.164764	0.162365	0.17964	0.0725789	0.113296	0.0740871	0.106438	0.0750493	-0.0196139	0.419248	0.363774	0.387905	0.358879	0.571203	0.690039	0.676659	0.712146	0.769239
Sncg_6	0.0696488	0.124266	0.0688285	0.110128	0.0837853	0.102913	0.0456706	0.0314641	0.0244944	0.0208212	0.00807962	0.0337796	0.0493342	0.042624	0.0379826	0.0165419	0.209031	0.154688	0.346775	0.268918	0.3922	0.0909232	0.161388	0.240781	0.170364	0.166131	0.1384	0.0978738	0.124351	0.338589	0.29136	0.298143	0.277965	0.304042	0.278297	0.317592	0.153137	0.177642	0.130759	0.0838239	0.555322	0.526155	0.483363	0.41699	0.544031	0.569044	0.544917	0.55999	0.590086
Sst_3	0.166659	0.208847	0.12165	0.181173	0.146489	0.144282	0.115138	0.116328	0.106457	0.105616	0.111321	0.125044	0.127113	0.142479	0.116546	0.106966	0.294928	0.280272	0.358461	0.445366	0.373158	0.140501	0.189721	0.299757	0.203323	0.26623	0.188453	0.191202	0.198602	0.345987	0.376422	0.272636	0.34326	0.298436	0.227051	0.241727	0.138207	0.217242	0.117142	0.0750784	0.545095	0.531987	0.485031	0.440354	0.664132	0.72645	0.719734	0.834038	0.829562
Lamp5_2	0.0495739	0.0897346	0.027888	0.0595475	0.0453156	0.088148	0.0229043	0.0219934	0.020124	0.0119576	0.0154061	0.026374	0.0299976	0.0296719	0.0162572	0.00655651	0.213081	0.18014	0.291185	0.290037	0.308595	0.0716247	0.153826	0.140857	0.134025	0.112862	0.0925461	0.0689773	0.143587	0.317207	0.305915	0.270253	0.276283	0.277702	0.23147	0.204548	0.107202	0.16024	0.0933729	0.0299207	0.662194	0.521784	0.421836	0.412419	0.612578	0.697384	0.674257	0.693319	0.703281
Lamp5_4	0.1438	0.193727	0.126705	0.157844	0.141185	0.164942	0.111407	0.116945	0.115047	0.112425	0.115677	0.119987	0.122336	0.126562	0.116722	0.109405	0.262432	0.265398	0.346092	0.358256	0.356804	0.116579	0.168504	0.215253	0.227728	0.200732	0.175531	0.167345	0.221164	0.276034	0.275746	0.209758	0.267589	0.250013	0.18874	0.16038	0.0904692	0.149108	0.0854056	0.034511	0.647843	0.611412	0.39282	0.383317	0.54827	0.694911	0.680085	0.662594	0.680497
Pvalb_5	0.405403	0.344239	0.275984	0.332878	0.28613	0.268524	0.212223	0.228322	0.208308	0.218524	0.216857	0.249921	0.251744	0.270087	0.246816	0.23821	0.457227	0.398872	0.416075	0.537538	0.479592	0.340603	0.307956	0.550734	0.390511	0.430233	0.383065	0.433074	0.384351	0.58022	0.544709	0.499589	0.533488	0.522407	0.444381	0.418869	0.400619	0.443351	0.3683	0.340124	0.523085	0.595608	0.70086	0.664321	0.695915	0.718041	0.777411	0.78367	0.833286
Vip_3	0.32993	0.381758	0.338468	0.363432	0.337856	0.28689	0.206639	0.220344	0.199234	0.216052	0.210534	0.248865	0.258182	0.268499	0.262674	0.247776	0.415279	0.363195	0.418145	0.493122	0.516586	0.348322	0.349122	0.593136	0.453531	0.478179	0.462449	0.43302	0.451635	0.503028	0.454755	0.419655	0.441954	0.444513	0.418318	0.389165	0.388996	0.324079	0.321635	0.241749	0.591556	0.602784	0.588993	0.577686	0.589589	0.653925	0.723493	0.662403	0.752736
Vip_11	0.446993	0.43426	0.392516	0.408702	0.386781	0.348181	0.31147	0.303889	0.291233	0.300812	0.300498	0.365247	0.353524	0.347338	0.335116	0.33027	0.551279	0.424972	0.382113	0.486976	0.481832	0.466882	0.528786	0.5893	0.501573	0.532838	0.535901	0.498331	0.507432	0.49561	0.445234	0.488511	0.443344	0.470018	0.48797	0.544463	0.478118	0.375778	0.388642	0.318039	0.499288	0.475187	0.551203	0.566626	0.696856	0.624416	0.64864	0.570015	0.618973
Vip_12	0.457007	0.33941	0.294351	0.32527	0.292911	0.26967	0.193158	0.207629	0.186257	0.197376	0.199682	0.259465	0.247197	0.251187	0.243346	0.235222	0.46852	0.353817	0.297285	0.411307	0.410081	0.355287	0.410874	0.527822	0.431076	0.413167	0.436947	0.428818	0.436818	0.687923	0.623897	0.651773	0.626953	0.650151	0.615247	0.612218	0.572484	0.543435	0.579532	0.501534	0.612022	0.652637	0.690566	0.724188	0.580376	0.541316	0.621556	0.472276	0.577001
Sncg/Ndnf HPF_5	0.217606	0.167102	0.114222	0.13014	0.136845	0.204184	0.139295	0.125624	0.12605	0.114367	0.112987	0.153072	0.138281	0.126138	0.107104	0.106496	0.352401	0.269374	0.320043	0.33254	0.364559	0.160628	0.266679	0.220143	0.216423	0.194201	0.187029	0.197314	0.312815	0.481469	0.485326	0.453797	0.433438	0.44946	0.436048	0.389704	0.299209	0.315333	0.214672	0.208124	0.665477	0.684703	0.517295	0.527502	0.631102	0.643443	0.63412	0.546789	0.570538
Sst_1	0.137689	0.0836313	0.0152481	0.044532	0.0446956	0.104802	0.0208886	0.0140118	0.0136282	-0.000457542	5.36746e-05	0.034273	0.0322332	0.0272372	0.00386402	0.00243559	0.269269	0.158771	0.212307	0.279337	0.268976	0.161837	0.245104	0.184177	0.148401	0.137103	0.111996	0.126448	0.217284	0.523101	0.514363	0.479107	0.475602	0.473678	0.516507	0.480967	0.291407	0.35176	0.229144	0.216651	0.658953	0.602788	0.526857	0.510382	0.614014	0.559422	0.568332	0.575065	0.558812
Sncg/Ndnf HPF_1	0.197271	0.268871	0.245526	0.26239	0.250179	0.314276	0.237884	0.234745	0.232223	0.221862	0.219784	0.24796	0.25069	0.236132	0.22909	0.2153	0.40874	0.347027	0.408582	0.400636	0.469123	0.263879	0.384591	0.323677	0.293032	0.299144	0.31541	0.252966	0.399377	0.342454	0.327231	0.321987	0.268826	0.285759	0.314714	0.270936	0.15313	0.139387	0.091568	0.0477181	0.514863	0.483234	0.402274	0.406904	0.64514	0.656722	0.633637	0.560867	0.616214
Sncg_8	0.104384	0.176592	0.146307	0.171565	0.1477	0.193013	0.106723	0.108168	0.102534	0.0950337	0.0866045	0.112157	0.130331	0.119813	0.112545	0.0952434	0.286389	0.213973	0.307035	0.319343	0.385604	0.199324	0.285747	0.290492	0.214511	0.237567	0.230881	0.159658	0.253556	0.352127	0.329264	0.350571	0.299246	0.303528	0.34815	0.35226	0.186219	0.165603	0.12137	0.0749339	0.45922	0.388141	0.40642	0.38926	0.571174	0.533603	0.520509	0.527083	0.567328
Sst_4	0.276223	0.329902	0.284065	0.309639	0.268924	0.263493	0.1964	0.198629	0.189267	0.192837	0.194504	0.249879	0.243328	0.231853	0.22672	0.211838	0.417506	0.342539	0.323102	0.432761	0.423092	0.352215	0.404069	0.477056	0.360559	0.417681	0.426965	0.31612	0.39248	0.486051	0.467401	0.439412	0.457446	0.427453	0.461844	0.466025	0.324758	0.298501	0.293875	0.208995	0.487274	0.512319	0.496676	0.504184	0.614299	0.55904	0.578417	0.571491	0.669839
Lamp5_3	0.254957	0.254685	0.191933	0.219984	0.217224	0.249498	0.147393	0.159667	0.149475	0.148178	0.153353	0.164192	0.175218	0.188901	0.170554	0.167999	0.395307	0.304369	0.368317	0.389211	0.454005	0.337322	0.411325	0.327176	0.334651	0.279784	0.274043	0.276407	0.317365	0.463659	0.436498	0.417748	0.403934	0.410717	0.503517	0.416533	0.294508	0.28081	0.225013	0.190345	0.651996	0.611664	0.536277	0.528797	0.69964	0.734143	0.681607	0.608984	0.68727
Lamp5_6	0.351662	0.338345	0.27906	0.305964	0.32386	0.368234	0.296088	0.296019	0.295324	0.283484	0.292794	0.294957	0.30718	0.31188	0.290971	0.296496	0.507108	0.4265	0.489693	0.538791	0.522288	0.410858	0.487199	0.354187	0.363466	0.377328	0.296574	0.372921	0.394073	0.434397	0.439846	0.367897	0.402251	0.372588	0.481797	0.420223	0.204402	0.283827	0.161189	0.155846	0.598882	0.606499	0.525577	0.468992	0.746443	0.718491	0.701622	0.716694	0.69937
Pvalb_7	0.39387	0.348214	0.281291	0.322455	0.30665	0.345891	0.268262	0.279758	0.268621	0.270218	0.274417	0.290387	0.293994	0.308475	0.283039	0.282581	0.512336	0.425679	0.459051	0.510266	0.504286	0.44246	0.527176	0.41782	0.430129	0.382518	0.337901	0.403034	0.388767	0.47557	0.432246	0.422226	0.421176	0.426355	0.450822	0.446668	0.30515	0.351846	0.319753	0.237705	0.658155	0.545821	0.595971	0.574421	0.783429	0.798507	0.818607	0.756778	0.774949
Sst Chodl_1	0.401102	0.325291	0.256414	0.293455	0.270593	0.293712	0.253539	0.260542	0.253276	0.253704	0.258291	0.278245	0.265792	0.273044	0.257399	0.259321	0.472246	0.44663	0.474953	0.545449	0.457638	0.247426	0.275741	0.364158	0.354935	0.363279	0.295117	0.368821	0.338964	0.486473	0.463586	0.45486	0.469751	0.462552	0.346244	0.329876	0.312078	0.411945	0.317807	0.281573	0.533742	0.596635	0.651327	0.629618	0.782585	0.837314	0.862919	0.853419	0.865785
Sst_27	0.338771	0.32188	0.259589	0.309499	0.278621	0.303405	0.251215	0.259912	0.2455	0.248498	0.25022	0.262903	0.264129	0.282803	0.258634	0.25201	0.463363	0.430452	0.504155	0.542663	0.526332	0.288162	0.358212	0.410729	0.348843	0.366633	0.298905	0.362905	0.33788	0.440049	0.419148	0.386044	0.394408	0.389206	0.348516	0.319215	0.251992	0.312118	0.227348	0.187381	0.545848	0.566336	0.626492	0.576568	0.807094	0.857816	0.861577	0.858429	0.894345
SUB-Sp Ndst4_2	0.312481	0.286321	0.231872	0.278779	0.238808	0.283129	0.217841	0.239158	0.227384	0.232099	0.227712	0.225015	0.23351	0.243468	0.234806	0.226649	0.396086	0.39495	0.481717	0.493033	0.482101	0.19225	0.25051	0.335632	0.332947	0.296939	0.253822	0.320455	0.310353	0.384898	0.366432	0.333232	0.349046	0.350312	0.248097	0.201698	0.23775	0.284684	0.211946	0.172191	0.554726	0.569398	0.577381	0.53859	0.700681	0.828389	0.850705	0.800363	0.815203
Sst_26	0.295067	0.310811	0.247168	0.289537	0.261672	0.304275	0.250567	0.254523	0.248384	0.247876	0.249237	0.259731	0.264294	0.26628	0.248822	0.241435	0.447136	0.417792	0.506311	0.510636	0.511716	0.28411	0.382427	0.347193	0.350243	0.338362	0.28394	0.316076	0.320961	0.352215	0.330425	0.311188	0.319433	0.320737	0.273375	0.280143	0.16757	0.234459	0.202688	0.109217	0.654237	0.564433	0.548152	0.506157	0.784818	0.857872	0.849493	0.837718	0.855755
Pvalb_8	0.528522	0.320897	0.243664	0.286457	0.280201	0.308837	0.202828	0.22864	0.214889	0.217929	0.217914	0.239539	0.239835	0.259589	0.239285	0.247839	0.518277	0.392263	0.382769	0.525732	0.448419	0.381135	0.413941	0.42124	0.411816	0.359836	0.309125	0.450866	0.370588	0.763227	0.735701	0.686582	0.726931	0.703005	0.71822	0.620278	0.559669	0.651521	0.521027	0.545703	0.675004	0.71331	0.827543	0.796816	0.714415	0.677787	0.747159	0.686937	0.694007
Pvalb_12	0.566769	0.460548	0.404989	0.438577	0.414929	0.421285	0.357882	0.371364	0.357361	0.365395	0.364279	0.404991	0.395885	0.399322	0.38237	0.381427	0.593922	0.52909	0.501885	0.632129	0.563902	0.442072	0.455336	0.565017	0.49504	0.525747	0.472082	0.525749	0.503579	0.662721	0.655821	0.595994	0.660181	0.604009	0.582044	0.532283	0.496275	0.536849	0.459685	0.437548	0.541005	0.699551	0.725076	0.717946	0.712194	0.702248	0.757954	0.70794	0.778992
Vip_4	0.623319	0.430117	0.373582	0.409629	0.401869	0.441894	0.364504	0.378364	0.364374	0.365217	0.366294	0.393981	0.391628	0.400551	0.375573	0.384806	0.636945	0.526098	0.482308	0.592879	0.58518	0.475646	0.542063	0.52667	0.499202	0.470535	0.416502	0.559509	0.532478	0.746498	0.706364	0.688916	0.706143	0.687224	0.755257	0.625947	0.551277	0.609141	0.492198	0.527767	0.635742	0.781552	0.777602	0.774197	0.733179	0.703025	0.738034	0.613916	0.679778
Lamp5 Lhx6_3	0.424884	0.325046	0.255815	0.290347	0.281954	0.30213	0.263429	0.262945	0.254917	0.254077	0.256006	0.285021	0.272665	0.274664	0.254327	0.257233	0.487601	0.439504	0.457362	0.582615	0.479146	0.254824	0.305146	0.383287	0.336841	0.38397	0.29013	0.381556	0.351425	0.559678	0.555526	0.507124	0.557809	0.523605	0.456258	0.440381	0.327073	0.465356	0.35185	0.3278	0.590315	0.666655	0.674878	0.658313	0.737467	0.755491	0.7922	0.840704	0.809243
Pvalb_4	0.426389	0.259645	0.181718	0.218487	0.208957	0.24926	0.191938	0.198884	0.191277	0.189731	0.191326	0.222124	0.206814	0.211357	0.188231	0.197255	0.464721	0.374677	0.373547	0.512773	0.392258	0.249529	0.301949	0.30771	0.292564	0.306453	0.231362	0.341256	0.294326	0.625722	0.635197	0.584861	0.626848	0.58953	0.534169	0.503188	0.438737	0.544969	0.403761	0.415606	0.565523	0.618104	0.726685	0.697931	0.754172	0.7202	0.748234	0.784203	0.747051
Pvalb_3	0.415521	0.226254	0.148179	0.196569	0.162387	0.16304	0.100936	0.113447	0.0970175	0.104792	0.107167	0.151133	0.134817	0.142401	0.123913	0.124996	0.401141	0.322359	0.311736	0.414601	0.371715	0.183456	0.206518	0.373979	0.297245	0.279131	0.251523	0.32125	0.276321	0.729098	0.700308	0.684731	0.711929	0.700221	0.592835	0.555992	0.562136	0.610934	0.538653	0.531675	0.692384	0.795188	0.803343	0.810343	0.675015	0.691622	0.738791	0.667518	0.748215
Lamp5 Lhx6_2	0.4456	0.191829	0.115404	0.154747	0.151697	0.193962	0.144576	0.146894	0.138442	0.136113	0.135814	0.1679	0.148861	0.150566	0.128285	0.138337	0.408537	0.327368	0.313552	0.452071	0.35272	0.142426	0.200291	0.271348	0.238694	0.230094	0.141798	0.315288	0.27211	0.714966	0.713173	0.651918	0.723989	0.688304	0.601095	0.561291	0.483858	0.63726	0.479791	0.519274	0.703472	0.813181	0.764474	0.760826	0.619358	0.619671	0.685948	0.687932	0.62676
Sncg/Ndnf HPF_2	0.437535	0.151301	0.0764118	0.11325	0.110992	0.168558	0.0974385	0.0970181	0.0876083	0.084967	0.086434	0.126836	0.104618	0.108903	0.0857226	0.0970873	0.422441	0.285484	0.283589	0.377549	0.331285	0.185456	0.294753	0.234655	0.233891	0.188248	0.129624	0.285527	0.227206	0.792387	0.771496	0.762037	0.760707	0.760102	0.747449	0.682862	0.598806	0.700602	0.570876	0.594671	0.659216	0.749454	0.848244	0.830507	0.733809	0.652941	0.685386	0.630442	0.624846
PIR Six3	0.121416	0.195128	0.17015	0.185757	0.186587	0.135011	0.0737812	0.0833606	0.0607538	0.0699684	0.0625313	0.091715	0.105334	0.130423	0.10593	0.0898482	0.226583	0.184087	0.271494	0.313358	0.334263	0.227483	0.194606	0.428157	0.250362	0.292343	0.250592	0.243974	0.252629	0.313175	0.278741	0.258368	0.241668	0.268423	0.253098	0.337334	0.249156	0.192814	0.121066	0.08276	0.381632	0.364947	0.405462	0.353733	0.476028	0.491274	0.509469	0.575891	0.575455
Vip_5	0.291138	0.498892	0.457278	0.497395	0.455296	0.369063	0.330583	0.336939	0.316582	0.335248	0.324023	0.351646	0.375405	0.389535	0.379741	0.355187	0.443112	0.445091	0.54391	0.587052	0.621873	0.399312	0.386543	0.719053	0.507003	0.605758	0.557993	0.48631	0.488557	0.25957	0.213208	0.173818	0.200676	0.198524	0.166757	0.203328	0.159498	0.0855287	0.0880202	0.0113238	0.394445	0.44878	0.428584	0.372737	0.590871	0.680365	0.713458	0.747534	0.813204
CA3sp_4	0.309017	0.580203	0.566974	0.548692	0.494945	0.405519	0.411849	0.396186	0.394291	0.415207	0.399559	0.474328	0.455237	0.441364	0.454962	0.435087	0.458256	0.435153	0.426919	0.485365	0.508664	0.468405	0.412055	0.64394	0.58989	0.68332	0.727674	0.475562	0.485197	0.0847415	0.00123112	0.0797849	0.0429408	0.0627456	0.0891598	0.137553	0.048445	-0.0212079	0.0808014	-0.0181945	0.0406677	0.138952	0.15419	0.194269	0.334895	0.359817	0.338313	0.269557	0.437529
CA3sp_6	0.0384524	0.156186	0.128254	0.140642	0.148548	0.05833	0.041914	0.0327065	0.0233275	0.0365432	0.0192909	0.040826	0.067443	0.0871722	0.0588713	0.0577005	0.111923	0.0508794	0.141106	0.153981	0.19598	0.216959	0.119225	0.425409	0.181024	0.262292	0.21043	0.264826	0.235064	0.145066	0.0810571	0.0706434	0.0628963	0.0937889	0.124881	0.144367	0.192717	0.0216334	-0.0110547	0.00860917	0.107022	0.130758	0.187618	0.121586	0.221855	0.180074	0.257144	0.282896	0.246677
CA3sp_3	0.143995	0.27888	0.26841	0.27873	0.23376	0.11662	0.101194	0.105139	0.0807271	0.106017	0.0901054	0.147544	0.154939	0.170181	0.158837	0.137976	0.202934	0.157529	0.172143	0.250094	0.292102	0.300882	0.18201	0.591204	0.331566	0.411574	0.422533	0.332196	0.29237	0.241348	0.118323	0.172755	0.152638	0.20357	0.178316	0.244456	0.229806	0.119521	0.178496	0.100007	0.152263	0.190502	0.264838	0.265155	0.23514	0.242073	0.291614	0.289186	0.365961
CA3sp_5	0.103387	0.262057	0.239228	0.250664	0.267925	0.146591	0.109862	0.109588	0.0982799	0.114416	0.0975934	0.116901	0.154345	0.167871	0.150202	0.143934	0.192057	0.139602	0.225683	0.256024	0.305889	0.296986	0.216345	0.539417	0.28426	0.37401	0.333677	0.34638	0.312583	0.166694	0.0845724	0.0831932	0.0769011	0.110123	0.153249	0.194827	0.178261	0.0237737	0.0234229	0.00954953	0.184342	0.197554	0.227226	0.155689	0.251067	0.240839	0.300582	0.37489	0.320427
CA3sp_7	0.104503	0.278944	0.258273	0.277672	0.274799	0.144677	0.136471	0.126553	0.110406	0.129899	0.108951	0.140938	0.170952	0.185232	0.168059	0.155297	0.186242	0.153752	0.23809	0.26158	0.327291	0.284955	0.1917	0.588585	0.295349	0.404869	0.357888	0.350345	0.3206	0.141041	0.0474036	0.0590954	0.0495546	0.0922401	0.109744	0.179286	0.13728	0.00369999	0.025153	-0.00280533	0.119374	0.16816	0.209059	0.145046	0.202313	0.200869	0.257842	0.340851	0.319346
DG_2	0.107139	0.257518	0.266639	0.252712	0.248046	0.187016	0.129455	0.126755	0.112546	0.124635	0.118666	0.171001	0.173976	0.16821	0.174331	0.156923	0.238248	0.168825	0.184688	0.222294	0.282867	0.278581	0.289403	0.453964	0.304094	0.352677	0.407796	0.282072	0.399892	0.22685	0.189607	0.198122	0.142907	0.179584	0.216012	0.197994	0.294451	0.0684946	0.112289	0.046549	0.224141	0.165155	0.221721	0.230386	0.289039	0.256497	0.363016	0.235094	0.341454
DG_3	0.119335	0.266025	0.275183	0.259431	0.257395	0.19759	0.13821	0.135316	0.121255	0.13451	0.126926	0.179902	0.183802	0.176986	0.182998	0.166944	0.253344	0.17789	0.197187	0.228886	0.291946	0.303432	0.31308	0.462405	0.321929	0.366917	0.414891	0.296303	0.408906	0.231608	0.18641	0.201245	0.148013	0.183269	0.22297	0.215905	0.296584	0.0736542	0.119553	0.04976	0.239226	0.169044	0.2314	0.236824	0.306667	0.274501	0.377735	0.253501	0.348096
DG_1	0.411971	0.490531	0.472516	0.49127	0.486857	0.398157	0.35443	0.355633	0.338062	0.350824	0.342129	0.377742	0.41022	0.412324	0.398872	0.38975	0.487475	0.397803	0.440766	0.467834	0.566676	0.565048	0.487789	0.727572	0.508437	0.59039	0.561369	0.563362	0.522396	0.380012	0.279923	0.319507	0.292846	0.323171	0.418079	0.415174	0.329085	0.220137	0.24873	0.226774	0.239225	0.413837	0.439854	0.37637	0.421722	0.353724	0.400811	0.356365	0.417561
Vip_15	0.355597	0.558574	0.558476	0.558129	0.553365	0.45948	0.397147	0.409574	0.389391	0.40896	0.401378	0.436024	0.454995	0.468086	0.469424	0.453743	0.487762	0.449131	0.467666	0.513041	0.568993	0.548184	0.508709	0.755384	0.581404	0.649098	0.669192	0.587088	0.630232	0.232483	0.177742	0.169748	0.141371	0.167978	0.223922	0.19986	0.259805	0.0665205	0.115677	0.0534706	0.219138	0.259149	0.307557	0.284664	0.420141	0.440771	0.535018	0.40842	0.528384
CA2sp/IG	0.171479	0.322329	0.294034	0.330378	0.307411	0.207764	0.153169	0.170267	0.144393	0.162406	0.151351	0.171039	0.207997	0.242301	0.218175	0.202142	0.267836	0.21168	0.267984	0.340633	0.378074	0.379765	0.278271	0.643688	0.376207	0.442601	0.428654	0.403451	0.392884	0.253375	0.192718	0.153794	0.147744	0.16604	0.208713	0.232684	0.186962	0.061625	0.0486137	0.0390118	0.226802	0.243085	0.298846	0.252749	0.334487	0.35027	0.40003	0.428818	0.470919
Vip_16	0.211981	0.366325	0.353301	0.351202	0.333922	0.252021	0.213351	0.207663	0.188124	0.204709	0.193315	0.257576	0.258702	0.267229	0.253268	0.236934	0.349645	0.270242	0.290358	0.346978	0.417213	0.426935	0.36793	0.627037	0.408751	0.490343	0.510383	0.410621	0.447824	0.294628	0.208804	0.242926	0.195216	0.245727	0.291568	0.31137	0.2756	0.128587	0.155197	0.0918283	0.249646	0.266094	0.329124	0.318202	0.399745	0.371971	0.414268	0.352613	0.459704
CA3sp_2	0.243615	0.430363	0.412142	0.417896	0.405663	0.295048	0.32368	0.291865	0.279176	0.292613	0.273369	0.33956	0.341035	0.341415	0.324932	0.306681	0.361359	0.328561	0.388104	0.409446	0.466895	0.375978	0.305797	0.659892	0.414492	0.558348	0.511608	0.432547	0.426749	0.165005	0.0709686	0.122912	0.0951182	0.140269	0.131816	0.258367	0.113715	0.0568971	0.0794597	0.0239099	0.116509	0.244857	0.242755	0.214534	0.334552	0.315247	0.336695	0.381004	0.411081
Sncg_5	0.134693	0.352384	0.316385	0.348653	0.324731	0.227211	0.210739	0.194508	0.177138	0.192364	0.170729	0.2066	0.239007	0.245596	0.231295	0.208875	0.281208	0.248017	0.387595	0.378904	0.49226	0.330269	0.293764	0.617306	0.363332	0.474936	0.42521	0.353704	0.342206	0.180568	0.0886888	0.104419	0.0920605	0.126446	0.162306	0.209292	0.0850578	0.00489628	0.020303	-0.0329957	0.276134	0.297075	0.29954	0.229001	0.376661	0.395866	0.404764	0.477358	0.518937
SUB-Sp Ndst4_1	0.345893	0.286383	0.283753	0.299812	0.308686	0.351181	0.275859	0.291835	0.280882	0.281784	0.281081	0.293855	0.29833	0.30442	0.286534	0.291912	0.400255	0.328881	0.276528	0.325221	0.349079	0.339523	0.418772	0.370484	0.317534	0.29447	0.32501	0.377912	0.492111	0.362592	0.524447	0.33078	0.302724	0.312123	0.385175	0.372268	0.570495	0.244085	0.161648	0.220053	0.245982	0.334358	0.328693	0.335765	0.409514	0.337876	0.380302	0.215978	0.284176
Sst_15	0.228575	0.166079	0.1762	0.171912	0.184906	0.20491	0.107766	0.115878	0.106028	0.102256	0.106153	0.140463	0.147287	0.130504	0.139013	0.134408	0.285772	0.171827	0.139512	0.18379	0.235302	0.254957	0.315859	0.307438	0.261379	0.234308	0.292134	0.25742	0.406081	0.456616	0.43999	0.459006	0.363929	0.404923	0.485517	0.438323	0.404322	0.295153	0.278633	0.271473	0.376017	0.382225	0.359435	0.395598	0.316017	0.235514	0.309862	0.14889	0.21771
Vip_17	0.0982085	0.0681232	0.0537092	0.0624302	0.0836278	0.123964	0.0229746	0.0291167	0.0203053	0.0116468	0.00897294	0.0404324	0.0479276	0.04745	0.0320188	0.0306384	0.213367	0.0715133	0.0728934	0.114821	0.16795	0.201334	0.302136	0.204534	0.133612	0.109716	0.160034	0.14777	0.296036	0.420439	0.403494	0.403479	0.311736	0.344197	0.466235	0.396447	0.323916	0.220256	0.141451	0.18874	0.335196	0.319127	0.33135	0.32722	0.350301	0.232662	0.269261	0.166882	0.181093
Astro_2	0.143187	-0.0251896	-0.028985	-0.0373126	0.00207752	0.0894792	-0.0265091	-0.0158454	-0.0184618	-0.0323718	-0.034051	-0.00738857	-0.0119482	-0.0198692	-0.0294332	-0.0190711	0.18266	0.0340817	0.00292795	0.040063	0.0815987	0.106749	0.223616	0.0383795	0.0610045	-0.0202097	0.03597	0.0875716	0.214193	0.529126	0.516659	0.527816	0.44558	0.468008	0.592399	0.423133	0.391914	0.36365	0.257574	0.342974	0.421265	0.411573	0.40088	0.41375	0.282557	0.152749	0.187599	0.0275398	0.0486689
Sst_7	0.17155	0.0288961	0.00700259	0.0158418	0.0330778	0.116312	0.0143525	0.0175929	0.0133998	-0.000336014	-0.00312043	0.0346879	0.0276622	0.0201449	0.00371887	0.00820141	0.246775	0.0932473	0.0788039	0.121775	0.157042	0.131261	0.255948	0.120227	0.104744	0.053224	0.0891496	0.12358	0.255668	0.566004	0.546701	0.562192	0.470263	0.50217	0.587694	0.476545	0.416101	0.385955	0.275574	0.340602	0.438976	0.460726	0.465856	0.482932	0.412909	0.283713	0.321522	0.179525	0.204708
Lamp5 Lhx6_5	0.202872	0.126113	0.0825298	0.101121	0.117445	0.18622	0.0882125	0.0955563	0.0921863	0.0767674	0.0790518	0.0961129	0.104353	0.101589	0.0853808	0.0888442	0.300421	0.17965	0.190408	0.283342	0.270879	0.258555	0.338559	0.17726	0.169298	0.160108	0.142513	0.17659	0.248037	0.493318	0.510592	0.448096	0.45854	0.428675	0.578511	0.456057	0.273296	0.329694	0.180053	0.24113	0.494635	0.513728	0.453601	0.415509	0.476365	0.352756	0.35669	0.347094	0.352627
Astro_1	0.165249	0.151923	0.110589	0.121088	0.135734	0.179479	0.109066	0.101804	0.105073	0.0919035	0.092469	0.112663	0.126345	0.121549	0.0970823	0.104525	0.293468	0.159864	0.148708	0.19203	0.261905	0.394662	0.44593	0.205725	0.210443	0.182657	0.191306	0.187801	0.23386	0.377912	0.325878	0.356111	0.320688	0.324234	0.58836	0.457042	0.234537	0.227386	0.161421	0.169352	0.346927	0.332174	0.300996	0.289798	0.454821	0.294883	0.230262	0.19339	0.260345
Vip_6	0.246249	0.202581	0.16459	0.192338	0.195648	0.227879	0.183238	0.182865	0.176159	0.165595	0.167557	0.190346	0.198796	0.199344	0.170466	0.171908	0.382585	0.246843	0.2389	0.307873	0.312303	0.301207	0.429421	0.263959	0.234129	0.244299	0.243907	0.245666	0.27541	0.346525	0.356014	0.377953	0.312034	0.318625	0.431263	0.496811	0.277521	0.232599	0.153738	0.178957	0.295335	0.35595	0.369536	0.333165	0.655968	0.516215	0.381212	0.434068	0.366261
Oligo_1	0.0813139	0.0471425	0.0174134	0.0305405	0.0395201	0.0607426	0.0171267	0.00970927	0.0114874	0.0073139	0.0128379	0.0263897	0.0419906	0.0211511	0.0198751	0.0201399	0.128181	0.0314253	0.0177226	0.0296486	0.0670787	0.258162	0.402935	0.0644617	0.136296	0.0612888	0.0542097	0.0494795	0.0483363	0.139234	0.0924556	0.1432	0.140528	0.144547	0.239156	0.402901	0.0982498	0.118057	0.263565	0.0872802	0.502566	0.0931532	0.113273	0.119408	0.194372	0.0801951	0.118643	0.142681	0.0697582
Sncg_7	0.0657561	0.165933	0.107123	0.153188	0.144623	0.119446	0.137601	0.0909327	0.0912866	0.0859142	0.0682569	0.0969163	0.108359	0.096209	0.0914026	0.072819	0.169133	0.153862	0.369324	0.239565	0.368577	0.0621783	0.117759	0.261981	0.1451	0.204931	0.137521	0.115298	0.125903	0.163128	0.132599	0.124445	0.116632	0.140722	0.0904465	0.16461	0.0422598	0.0553921	0.0234401	-0.00134539	0.287148	0.379633	0.330588	0.216254	0.356024	0.351886	0.353017	0.413077	0.39528
Macrophage_1	0.036914	0.077288	0.0307475	0.09227	0.0799965	0.0889875	0.031595	0.0522778	0.0394202	0.030627	0.0347107	0.0204488	0.0498696	0.0797167	0.0520121	0.0401704	0.125108	0.075672	0.141664	0.170857	0.175687	0.0960275	0.189785	0.167538	0.0789436	0.0831751	0.0719225	0.063196	0.133926	0.220788	0.266358	0.156342	0.164751	0.136331	0.193162	0.169358	0.0739051	0.0480042	-0.00519682	0.0223259	0.269668	0.299689	0.198909	0.159587	0.275441	0.255884	0.256488	0.242942	0.277755
Macrophage_2	0.112044	0.170712	0.106037	0.134991	0.131907	0.128181	0.13466	0.10662	0.116211	0.101007	0.100318	0.112737	0.145934	0.117723	0.104828	0.10636	0.206905	0.119404	0.280067	0.155347	0.296292	0.302491	0.248776	0.179973	0.131855	0.207844	0.117907	0.138177	0.135941	0.166239	0.125273	0.157802	0.124791	0.1502	0.238046	0.247351	0.110664	0.0703071	0.0620962	0.0599925	0.105981	0.334927	0.24542	0.12229	0.236271	0.149091	0.144614	0.154053	0.153738
[truncated: 73 more columns]
