# Supplementary material for: Joint cell segmentation and cell type annotation for spatial transcriptomics
Source: Mol Syst Biol. 2021 May 31;17(6):e10108. doi: 10.15252/msb.202010108 (PMC8166214; doi:10.15252/msb.202010108)
Supplement: Supplementary file 7 — Table EV6 [file MSB-17-e10108-s005.xlsx]

## Sheet: Legend
Table EV6. Frequency values of neighbors between cell (sub)types in MERFISH data of the hippocampus.

## Sheet: MSB-2020-10108R-Table_EV6
	Sst17	Serpinf1_3	Kcnip1_3	CA1sp6	IT RHP Dcn3	IT RHP Dcn5	CA1sp10	CA1sp3	CA1sp2	CA1sp5	Sst20	CA1sp9	CA1sp4	CA1sp7	CA1sp1	Sst19	Sst12	Sst28	Sncg3	Lamp5 Lhx6_4	Vip7	Pvalb9	Sst25	CA1sp8	SUB-Sp Ndst4_5	Kcnip1_1	Kcnip1_2	Sst16	Sst23	Sst8	Sst2	Sst14	Pvalb11	Sst9	Sst10	Sst13	Pvalb2	Sst11	Oligo4	Oligo5	Sncg1	Sst5	Sncg/Ndnf HPF3	Vip2	Sncg/Ndnf HPF4	Lamp5_1	Lamp5_5	Lamp5 Lhx6_1	Pvalb1
Sst17	0	0	0	0	0	0	0	0.00877193	0.0107527	0.00684411	0.0092233	0	0	0	0.00702247	0.00987654	0	0	0	0	0	0	0	0	0	0	0	0	0	0	0	0	0	0	0	0	0	0	0	0	0	0	0	0	0	0	0	0	0
Serpinf1_3	0	0	0.0159091	0.025641	0.0233333	0	0	0	0.00752688	0.0081749	0.00582524	0	0	0	0.00926966	0.0135802	0	0	0	0.02	0	0	0	0	0	0.0111111	0.03125	0	0	0	0	0	0	0	0	0	0	0	0	0	0	0	0	0	0	0	0	0	0
Kcnip1_3	0	0.0116667	0.0181818	0.00940171	0	0.00909091	0	0	0.00752688	0.00798479	0.00728155	0	0	0	0.0113764	0.0101852	0	0	0	0.012	0	0.0214286	0	0	0.0136364	0	0	0	0	0	0	0	0	0	0	0	0	0	0	0	0	0	0	0	0	0	0	0	0
CA1sp6	0	0.08	0.0454545	0.108547	0.0766667	0	0	0.0236842	0	0.0328897	0.0325243	0	0.0381818	0.0403509	0.0462079	0.0540123	0	0	0	0.058	0.05	0	0	0.0535714	0.0409091	0.0402778	0.0625	0	0	0	0	0	0	0	0	0	0	0	0	0	0	0	0	0	0	0	0	0	0.0511905
IT RHP Dcn3	0	0.0133333	0	0.0111111	0	0	0	0.00526316	0	0	0.00485437	0	0	0.00789474	0.00435393	0.00617284	0	0	0	0.01	0	0	0	0.00714286	0	0	0	0	0	0	0	0	0	0	0	0	0	0	0	0	0	0	0	0	0	0	0	0	0
IT RHP Dcn5	0	0	0.0181818	0	0	0	0	0.0219298	0.0139785	0.0102662	0.0126214	0	0.0172727	0.0131579	0.0141854	0.00987654	0	0	0	0	0	0	0	0	0	0	0	0	0	0	0	0	0	0	0	0	0	0	0	0	0	0	0	0	0	0	0	0	0
CA1sp10	0	0	0	0	0	0	0.125	0	0.0317204	0.013308	0	0.0598039	0.0136364	0	0	0	0.0131737	0.0122951	0	0	0	0	0	0	0	0	0	0	0	0	0	0	0	0	0	0	0	0	0	0	0	0	0	0	0.0210526	0	0	0	0.0178571
CA1sp3	0.0297297	0	0	0.0239316	0	0.05	0.0284091	0.0745614	0.0650538	0.0557034	0.0502427	0.0222222	0.0463636	0.0570175	0.0435393	0.0283951	0	0.0327869	0	0	0	0	0.04	0	0	0.0263889	0	0.0191667	0	0	0	0	0	0	0	0	0	0	0	0	0	0	0	0	0	0	0	0	0
CA1sp2	0.0216216	0	0.0318182	0	0	0.0295455	0.0545455	0.0565789	0.0586022	0.0458175	0.0283981	0.0264706	0.05	0.0236842	0.0233146	0.016358	0.0185629	0.0221311	0	0	0	0	0	0	0	0	0	0	0.0333333	0	0	0	0	0	0	0	0	0	0	0	0	0	0	0	0	0.0220588	0	0	0
CA1sp5	0.0513514	0.0716667	0.0727273	0.0666667	0	0.0579545	0.0852273	0.128509	0.134946	0.144297	0.0963592	0.0771242	0.0927273	0.0701754	0.0838483	0.0734568	0.0452096	0.0991803	0.1125	0.08	0.0884615	0.0928571	0	0	0	0.0736111	0.0828125	0	0.0555556	0	0	0	0	0	0	0	0	0	0	0	0	0	0	0	0	0	0	0	0
Sst20	0.0554054	0	0.0636364	0.0495726	0.07	0.0556818	0	0.095614	0.0688172	0.0775665	0.10801	0.0339869	0.0781818	0.0789474	0.0967697	0.0854938	0.0422156	0.047541	0.0875	0.062	0	0	0	0.0416667	0.05	0.0722222	0	0	0	0	0	0	0	0	0	0	0	0	0	0	0	0	0	0	0	0.0455882	0	0	0
CA1sp9	0	0	0	0	0	0	0.195455	0.0285088	0.0510753	0.0425856	0	0.15	0.0472727	0	0	0	0.044012	0.05	0	0	0	0	0	0	0.0409091	0	0	0	0	0	0	0	0	0	0	0	0	0	0	0	0	0	0	0.03125	0.05	0	0	0	0.0309524
CA1sp4	0	0	0	0.0141026	0	0.0193182	0.0159091	0.0210526	0.0252688	0.0188213	0.017233	0.0166667	0	0.0157895	0.0126404	0.0114198	0	0	0	0	0	0	0	0	0	0	0	0	0	0	0	0	0	0	0	0	0	0	0	0	0	0	0	0	0	0	0	0	0
CA1sp7	0	0	0	0.017094	0	0.0170455	0	0.0276316	0.0145161	0.0146388	0.0216019	0	0.0136364	0.0359649	0.0223315	0.0197531	0	0	0	0	0.025	0	0	0	0	0	0	0.0108333	0	0	0	0	0	0	0	0	0	0	0	0	0	0	0	0	0	0	0	0	0
CA1sp1	0.0648649	0.115	0.172727	0.132051	0.106667	0.118182	0	0.136404	0.0913978	0.119011	0.174757	0	0.0927273	0.145614	0.208006	0.151543	0.0622754	0.0729508	0.1375	0.108	0	0	0	0.0869048	0.0909091	0.0833333	0.075	0.0729167	0	0	0	0	0	0	0	0	0	0	0	0	0	0	0	0	0	0.0705882	0.0512097	0	0.0809524
Sst19	0.0418919	0.0666667	0.0613636	0.0735043	0.07	0.0329545	0	0.0451754	0.0311828	0.0477186	0.0657767	0	0.0372727	0.0482456	0.0658708	0.0845679	0	0	0	0.072	0	0	0	0.0333333	0.0568182	0.0513889	0.0546875	0.0304167	0	0	0	0	0	0	0	0	0	0	0	0	0	0	0	0	0	0	0	0	0.0333333
Sst12	0	0	0.0386364	0	0	0	0.0431818	0	0.0317204	0.026616	0.0322816	0.0477124	0	0	0.0254213	0	0.0293413	0.0303279	0	0	0	0	0	0	0	0	0	0	0	0	0	0	0	0	0	0	0	0	0	0	0	0	0	0	0	0	0	0	0
Sst28	0	0	0	0	0	0	0.0181818	0.0175439	0.016129	0.0237643	0.0148058	0.0199346	0	0	0.0126404	0.0114198	0.0110778	0.0180328	0	0	0	0	0	0	0	0	0	0	0	0	0	0	0	0	0	0	0	0	0	0	0	0	0	0	0	0	0	0	0
Sncg3	0	0	0	0	0	0	0	0	0	0.00247148	0.00364078	0	0	0	0.00308989	0	0	0	0	0	0	0	0	0	0	0	0	0	0	0	0	0	0	0	0	0	0	0	0	0	0	0	0	0	0	0	0	0	0
Lamp5 Lhx6_4	0	0.0183333	0	0.0145299	0.02	0	0	0	0	0.00741445	0.00728155	0	0	0	0.00772472	0.0123457	0	0	0	0	0	0	0	0	0	0.0111111	0	0	0	0	0	0	0	0	0	0	0	0	0	0	0	0	0	0	0	0	0	0	0
Vip7	0	0	0	0.00641026	0	0	0	0	0	0.00703422	0	0	0.00909091	0	0	0	0	0	0	0	0	0	0	0	0	0	0	0	0	0	0	0	0	0	0	0	0	0	0	0	0	0	0	0	0	0	0	0	0
Pvalb9	0	0	0.00681818	0	0	0	0	0	0	0.0026616	0	0	0	0	0	0	0	0	0	0	0	0	0	0	0	0	0	0	0	0	0	0	0	0	0	0	0	0	0	0	0	0	0	0	0	0	0	0	0
Sst25	0	0	0	0	0	0	0	0	0	0	0	0	0	0	0	0	0	0	0	0	0	0	0	0	0	0	0	0	0	0	0	0	0	0	0	0	0	0	0	0	0	0	0	0	0	0	0	0	0
CA1sp8	0	0	0	0.0175214	0	0	0	0	0	0	0.00776699	0	0	0	0.0106742	0.00802469	0	0	0	0	0	0	0	0	0	0	0	0	0	0	0	0	0	0	0	0	0	0	0	0	0	0	0	0	0	0	0	0	0
SUB-Sp Ndst4_5	0	0	0	0	0	0	0	0	0	0	0.00558252	0	0	0	0.00477528	0.00802469	0	0	0	0	0	0	0	0	0	0	0	0	0	0	0	0	0	0	0	0	0	0	0	0	0	0	0	0	0	0	0	0	0
Kcnip1_1	0	0.0133333	0	0.0123932	0	0	0	0	0	0.00969582	0.0116505	0	0	0	0.00786517	0.0111111	0	0	0	0	0	0	0	0	0	0	0.021875	0	0	0	0	0	0	0	0	0	0	0	0	0	0	0	0	0	0	0	0	0.015625	0
Kcnip1_2	0	0.0333333	0	0.0175214	0	0	0	0	0	0.00988593	0	0	0	0	0.00589888	0.0114198	0	0	0	0	0	0	0	0	0	0.0180556	0.021875	0	0	0	0	0	0	0	0	0	0	0	0	0	0	0	0	0	0	0	0	0	0.0119048
Sst16	0	0.0283333	0	0	0	0	0	0	0	0	0	0	0	0.022807	0.0224719	0.020679	0	0	0	0	0	0	0	0	0	0	0.0265625	0.0354167	0	0	0	0	0	0	0	0	0	0	0	0	0	0	0	0	0	0	0	0	0
Sst23	0	0	0	0.00683761	0	0	0	0	0.00913978	0.00627376	0	0	0	0	0	0	0	0	0	0	0	0	0	0	0	0	0	0	0	0	0	0	0	0	0	0	0	0	0	0	0	0	0	0	0	0	0	0	0
Sst8	0	0	0	0	0	0	0	0	0	0	0	0	0	0	0	0	0	0	0	0	0	0	0	0	0	0	0	0	0	0.0482051	0	0	0.0373684	0.042284	0.0320175	0	0	0.0557143	0	0.055597	0	0.0311224	0	0.0401786	0	0	0	0	0
Sst2	0	0	0	0	0	0	0	0	0	0	0	0	0	0	0	0	0	0	0	0	0	0	0	0	0	0	0	0	0	0	0.0259259	0.0113793	0.0147368	0.012963	0	0	0.0571429	0	0	0.0115672	0	0	0	0	0	0	0	0	0
Sst14	0	0	0	0	0	0	0	0	0	0	0	0	0	0	0	0	0	0	0	0	0	0	0	0	0	0	0	0	0	0	0.0361111	0.0710345	0.0447368	0.0447531	0.0234649	0.0642857	0	0.0328571	0.0555556	0.0376866	0	0	0	0.0238095	0	0	0	0	0
Pvalb11	0	0	0	0	0	0	0	0	0	0	0	0	0	0	0	0	0	0	0	0	0	0	0	0	0	0	0	0	0	0.0187179	0.0287037	0.0286207	0.0684211	0.0225309	0	0	0	0.0314286	0.0333333	0.0496269	0	0	0	0.0199405	0	0	0	0	0
Sst9	0	0	0	0	0	0	0	0	0	0	0	0	0	0	0	0	0	0	0	0	0	0	0	0	0	0	0	0	0	0.034359	0.0388889	0.047931	0.0389474	0.0512346	0	0.0464286	0.0642857	0.0442857	0.0472222	0.0473881	0	0	0	0.028869	0	0	0	0	0
Sst10	0	0	0	0	0	0	0	0	0	0	0	0	0	0	0	0	0.0332335	0	0	0	0	0	0	0	0	0	0	0	0	0.0374359	0	0.0406897	0.0357895	0	0.0493421	0	0	0	0	0.0358209	0	0.0362245	0	0.0395833	0	0	0	0	0
Sst13	0	0	0	0	0	0	0	0	0	0	0	0	0	0	0	0	0	0	0	0	0	0	0	0	0	0	0	0	0	0	0	0.00517241	0	0	0.00350877	0	0	0	0	0	0	0	0	0	0	0	0	0	0
Pvalb2	0	0	0	0	0	0	0	0	0	0	0	0	0	0	0	0	0	0	0	0	0	0	0	0	0	0	0	0	0	0	0.00740741	0	0	0	0	0	0	0	0	0	0	0	0	0	0	0	0	0	0
Sst11	0	0	0	0	0	0	0	0	0	0	0	0	0	0	0	0	0	0	0	0	0	0	0	0	0	0	0	0	0	0.00974359	0	0.00827586	0.0115789	0.00864198	0	0	0	0.0228571	0	0.0160448	0	0	0	0.00922619	0	0	0	0	0
Oligo4	0	0	0	0	0	0	0	0	0	0	0	0	0	0	0	0	0	0	0	0	0	0	0	0	0	0	0	0	0	0	0	0.00827586	0.00631579	0.00648148	0	0	0	0	0	0.00597015	0	0	0	0.00505952	0	0	0	0	0
Oligo5	0	0	0	0	0	0	0	0	0	0	0	0	0	0	0	0	0	0	0	0	0	0	0	0	0	0	0	0	0	0.0361538	0	0.04	0.0773684	0.0419753	0.0212719	0	0	0.0628571	0.0472222	0.0753731	0	0.025	0	0.0380952	0	0	0	0	0
Sncg1	0	0	0	0	0	0	0	0	0	0	0	0	0	0	0	0	0	0	0	0	0	0	0	0	0	0	0	0	0	0	0	0	0	0	0	0	0	0	0	0	0	0	0	0.00446429	0	0	0	0	0
Sst5	0	0	0	0	0	0	0	0	0	0	0	0	0	0	0	0	0	0	0	0	0	0	0	0	0	0	0	0	0	0	0	0	0	0	0.016886	0	0	0	0	0.0171642	0	0	0.026087	0	0	0	0	0	0
Sncg/Ndnf HPF3	0	0	0	0	0	0	0	0	0	0	0	0	0	0	0	0	0	0	0	0	0	0	0	0	0	0	0	0	0	0	0	0	0	0	0	0	0	0	0	0	0	0	0	0	0	0	0	0	0
Vip2	0	0	0	0	0	0	0	0	0	0	0	0.0287582	0	0	0	0	0	0	0	0	0	0	0	0	0	0	0	0	0	0.035641	0	0.0313793	0.0352632	0.0314815	0.0296053	0	0	0.04	0.0444444	0.0473881	0.0464286	0	0	0.0464286	0	0	0	0	0
Sncg/Ndnf HPF4	0	0	0	0	0	0	0.0193182	0	0	0	0	0.0160131	0	0	0	0	0	0	0	0	0	0	0	0	0	0	0	0	0	0	0	0	0	0	0	0	0	0	0	0	0	0	0	0	0	0	0	0	0
Lamp5_1	0	0	0	0	0	0	0	0	0.00806452	0	0	0	0	0	0	0	0	0	0	0	0	0	0	0	0	0	0	0	0	0	0	0	0	0	0	0	0	0	0	0	0	0	0	0	0	0	0.00766129	0	0
Lamp5_5	0	0	0	0	0	0	0	0	0	0	0	0	0	0	0.0174157	0	0	0	0	0	0	0	0	0	0	0	0	0.02125	0	0	0	0	0	0	0	0	0	0	0	0	0	0	0	0	0	0.0294118	0	0	0
Lamp5 Lhx6_1	0	0	0	0	0	0	0	0	0	0	0	0	0	0	0	0	0	0	0	0	0	0	0	0	0	0.00694444	0	0	0	0	0	0	0	0	0	0	0	0	0	0	0	0	0	0	0	0	0	0	0
Pvalb1	0	0	0	0.0153846	0	0	0.0159091	0	0	0	0	0.00816993	0	0.0122807	0.00800562	0.00802469	0	0	0	0	0	0	0	0	0	0	0	0	0	0	0	0	0	0	0	0	0	0	0	0	0	0	0	0	0	0	0	0	0
Sst18	0	0	0	0	0	0	0	0	0	0	0	0	0	0	0	0	0	0	0	0	0	0	0	0	0	0	0	0	0	0	0	0	0	0	0	0	0	0	0	0	0	0	0	0	0	0	0	0	0
Sst21	0	0	0	0	0	0	0	0	0	0	0	0	0	0	0	0	0	0	0	0	0	0	0	0	0	0	0	0	0	0	0	0	0	0	0	0	0	0	0	0	0	0	0	0	0	0	0	0	0
Sst24	0	0	0	0	0	0	0	0	0	0	0	0	0	0	0	0	0	0	0	0	0	0	0	0.0142857	0	0	0	0	0	0	0	0	0	0	0	0	0	0	0	0	0	0	0	0	0	0	0	0	0
Sncg2	0	0	0	0	0	0	0	0	0	0	0.00728155	0	0	0	0.00632022	0.00740741	0	0	0	0	0	0	0	0	0	0	0	0.0075	0	0	0	0	0	0	0	0	0	0	0	0	0	0	0	0	0	0	0	0	0
Pvalb6	0	0	0	0	0	0	0	0	0	0	0	0	0	0	0	0	0	0	0	0	0	0	0	0	0	0	0	0	0	0	0	0	0	0	0	0	0	0	0	0	0	0	0	0	0	0	0	0	0
Vip1	0	0	0	0	0	0	0	0	0	0	0	0.0104575	0	0	0	0	0	0	0	0	0	0	0	0	0	0	0	0	0	0	0	0	0	0	0	0	0	0	0	0	0	0	0	0	0	0	0	0	0
Vip9	0	0	0	0	0	0	0	0	0	0	0	0	0	0	0	0	0	0	0	0	0	0	0	0	0	0	0	0	0	0	0	0	0	0	0	0	0	0	0	0	0	0	0	0	0	0	0	0	0
Pvalb10	0	0	0	0	0	0	0	0	0	0	0	0	0	0	0.00294944	0	0	0	0	0	0	0	0	0	0	0	0	0	0	0	0	0	0	0	0	0	0	0	0	0.00447761	0	0	0	0	0	0	0	0	0
Sst22	0	0	0	0.0123932	0	0	0	0	0	0	0	0	0	0	0.0102528	0	0	0	0	0	0	0	0	0.0178571	0	0	0	0.0129167	0	0	0	0	0	0	0	0	0	0	0	0	0	0	0	0	0	0	0	0	0
IT RHP Dcn4	0	0	0	0	0	0	0	0	0	0	0	0	0	0	0	0	0	0	0	0	0	0	0	0	0	0	0	0	0	0	0	0	0	0	0	0	0	0	0	0	0	0	0	0	0	0	0	0	0
IT RHP Dcn1	0	0	0	0	0.0166667	0	0	0.00657895	0	0	0	0	0	0	0.00561798	0	0	0	0	0	0	0	0	0	0	0	0	0.0075	0	0	0	0	0	0	0	0	0	0	0	0	0	0	0	0	0	0	0	0	0
Serpinf1_2	0	0	0	0	0	0	0	0	0	0	0	0	0	0	0.00252809	0	0	0	0	0	0	0	0	0	0	0	0	0	0	0	0	0	0	0	0	0	0	0	0	0	0	0	0	0	0	0	0	0	0
Vip8	0	0	0	0	0	0	0.0136364	0	0	0	0	0	0	0	0	0	0	0	0	0	0	0	0	0	0	0	0	0	0	0	0	0.01	0	0	0	0	0	0	0	0	0	0	0	0	0	0	0	0	0
Vip10	0	0	0	0	0	0	0	0	0	0	0	0	0	0	0	0	0	0	0	0	0	0	0	0	0	0	0	0	0	0	0	0	0	0	0	0	0	0	0	0	0	0	0	0	0	0	0	0	0
Vip13	0	0	0	0	0.0266667	0	0	0	0	0	0	0	0	0	0	0	0	0	0	0	0	0	0	0	0	0	0	0.01375	0	0.0141026	0	0	0	0	0	0	0	0	0	0	0	0	0	0.0133929	0	0	0	0	0
Serpinf1_1	0	0	0	0	0	0	0	0	0	0	0	0	0	0	0	0	0	0	0	0	0	0	0	0	0	0	0	0	0	0	0	0	0	0	0	0	0	0	0	0	0	0	0	0	0	0	0	0	0.0047619
Vip14	0	0	0	0	0	0	0	0	0	0	0	0	0	0	0	0	0	0	0	0	0	0	0	0	0	0	0	0	0	0	0	0	0	0	0	0	0	0	0	0	0	0	0	0	0	0	0	0	0
Sst Chodl2	0	0	0	0	0	0	0	0	0	0	0	0	0	0	0	0	0	0	0	0	0	0	0	0	0	0	0	0	0	0.00307692	0	0	0	0	0	0	0	0	0	0	0	0	0	0	0	0	0	0	0
Sncg6	0	0	0	0	0	0	0	0	0	0	0	0	0	0	0	0	0	0	0	0	0	0	0	0	0	0	0	0	0	0	0	0	0	0	0	0	0	0	0	0	0	0	0	0	0	0	0	0	0
Sst3	0	0	0	0	0	0	0	0	0	0	0	0	0	0	0	0	0	0	0	0	0	0	0	0	0	0	0	0	0	0	0	0	0	0	0	0	0	0	0	0	0	0	0	0	0	0	0	0	0
Lamp5_2	0	0	0	0	0	0	0	0	0	0	0	0	0	0	0	0	0	0	0	0	0	0	0	0	0	0	0	0	0	0	0	0	0	0	0	0	0	0	0	0	0	0	0	0	0	0	0	0	0
Lamp5_4	0	0	0	0	0	0	0	0	0	0	0	0	0	0	0	0	0	0	0	0	0	0	0	0	0	0	0	0	0	0	0	0	0	0	0	0	0	0	0	0	0	0	0	0	0	0	0.0116935	0	0
Pvalb5	0	0	0	0	0	0	0	0	0	0	0	0	0	0	0	0	0	0	0	0	0	0	0	0.0130952	0.0136364	0	0	0	0	0.00589744	0	0	0	0	0	0	0	0	0	0	0	0	0	0	0	0	0	0	0
Vip3	0	0	0	0	0	0	0	0	0	0	0	0	0	0	0	0	0	0	0	0	0	0	0	0	0	0	0	0	0	0	0	0	0	0	0	0	0	0	0	0	0	0	0	0	0	0	0	0	0
Vip11	0	0	0	0	0	0	0	0	0	0	0	0	0	0	0	0	0	0	0	0	0	0	0	0	0	0	0	0	0	0	0	0	0	0	0	0	0	0	0	0	0	0	0	0	0	0	0	0	0
Vip12	0	0	0	0	0	0	0	0	0	0	0	0	0	0	0	0	0	0	0	0	0	0	0	0	0	0	0	0	0	0	0	0	0	0	0	0	0	0	0	0	0	0	0.0130435	0	0	0	0	0	0
Sncg/Ndnf HPF5	0	0	0	0	0	0	0	0	0	0	0	0	0	0	0	0	0	0	0	0	0	0	0	0	0	0	0	0	0	0	0.0731481	0.0334483	0	0.0441358	0.0322368	0	0.114286	0	0	0	0	0	0	0.0303571	0	0	0	0	0
Sst1	0	0	0	0	0	0	0	0	0	0	0	0	0	0	0	0	0	0	0	0	0	0	0	0	0	0	0	0	0	0.0402564	0	0.0534483	0	0.0469136	0.0475877	0	0	0	0	0	0	0.0479592	0	0	0	0	0	0	0
Sncg/Ndnf HPF1	0	0	0	0	0	0	0	0	0	0	0	0.00849673	0	0	0	0	0	0	0	0	0	0	0	0	0	0	0	0	0	0	0	0	0	0	0	0	0	0	0	0	0	0	0	0	0	0	0	0	0
Sncg8	0	0	0	0	0	0	0	0	0	0	0	0	0	0	0	0	0	0	0	0	0	0	0	0	0	0	0	0	0	0	0	0	0	0	0	0	0	0	0	0	0	0	0	0	0	0	0	0	0
Sst4	0	0	0	0	0	0	0	0	0	0	0	0	0	0	0	0	0	0	0	0	0	0	0	0	0	0	0	0	0	0	0	0	0	0	0	0	0	0	0	0	0	0	0	0	0	0	0	0	0
Lamp5_3	0	0	0	0	0	0	0	0	0	0	0	0	0	0	0	0	0	0	0	0	0	0	0	0	0	0	0	0	0	0	0	0	0	0	0.0135965	0	0	0	0	0	0	0	0	0	0	0	0	0	0
Lamp5_6	0	0	0	0	0	0	0	0	0	0	0	0	0	0	0	0	0	0	0	0	0	0	0	0	0	0	0	0	0	0	0	0	0	0	0.0131579	0	0	0	0	0	0	0	0	0	0	0	0	0	0
Pvalb7	0	0	0	0	0	0	0	0	0	0	0	0	0	0	0	0	0	0	0	0	0	0	0	0	0	0	0	0	0	0	0	0	0	0	0	0	0	0	0	0	0	0	0	0	0	0.0132353	0.00887097	0	0
Sst Chodl1	0	0	0	0	0	0	0	0	0	0	0	0	0	0	0	0	0	0	0	0	0	0	0	0	0	0	0	0	0	0	0	0	0	0	0	0	0	0	0	0	0	0	0	0	0	0	0	0	0
Sst27	0	0	0	0	0	0	0	0	0	0	0	0	0	0	0	0	0	0	0	0	0	0	0	0	0	0	0	0	0	0	0	0	0	0	0	0	0	0	0	0	0	0	0	0	0	0	0	0	0
SUB-Sp Ndst4_2	0	0	0	0	0	0	0	0	0	0	0	0	0	0	0	0	0	0	0	0	0	0	0	0	0	0	0	0	0	0	0	0	0	0	0	0	0	0	0	0	0	0	0	0.00416667	0	0	0.00362903	0	0
Sst26	0	0	0	0	0	0	0	0	0	0	0	0	0	0	0	0	0	0	0	0	0	0	0	0	0	0	0	0	0	0	0	0	0	0	0	0	0	0	0	0	0	0	0	0.0113095	0	0	0	0	0
Pvalb8	0	0	0	0	0	0	0	0	0	0	0	0	0	0	0	0	0	0	0	0	0	0	0	0	0	0	0	0.0291667	0	0.0253846	0	0	0	0.0234568	0.0243421	0	0	0	0	0	0	0	0	0.025	0	0	0	0	0
Pvalb12	0	0	0	0	0	0	0	0	0	0	0	0	0.0163636	0	0	0	0	0	0	0	0	0	0	0	0	0	0	0	0	0	0	0	0	0	0	0	0	0	0	0	0	0	0	0	0	0	0	0	0
Vip4	0	0	0	0	0	0	0	0	0	0	0	0	0	0	0	0	0	0	0	0	0	0	0	0	0	0	0	0	0	0	0	0	0	0	0	0	0	0	0	0	0	0	0	0	0	0	0	0	0
Lamp5 Lhx6_3	0	0	0	0	0	0	0	0	0	0	0	0.0189542	0	0	0	0	0	0	0	0	0	0	0	0	0	0	0	0	0	0	0	0	0	0	0	0	0	0	0	0	0	0	0	0	0.0157895	0	0	0	0
Pvalb4	0	0	0	0	0	0	0	0	0	0	0	0	0	0	0	0	0	0	0	0	0	0	0	0	0	0	0	0	0	0.0110256	0	0.0124138	0	0	0	0	0	0	0.025	0	0	0	0	0.0107143	0	0	0.0116935	0	0
Pvalb3	0	0	0	0	0	0	0	0	0	0	0	0	0	0	0	0	0	0	0	0	0	0	0	0	0	0	0	0	0	0	0	0	0	0	0	0	0	0	0	0	0	0	0	0	0	0	0	0	0
Lamp5 Lhx6_2	0	0	0	0	0	0	0	0	0	0	0	0	0	0	0	0	0	0	0	0	0	0	0	0	0	0	0	0	0	0	0	0	0	0.00617284	0	0	0	0	0	0	0	0	0	0	0	0	0	0	0
Sncg/Ndnf HPF2	0	0	0	0	0	0	0	0	0	0	0	0	0	0	0	0	0	0	0	0	0	0	0	0	0	0	0	0	0	0	0	0	0	0	0	0	0	0	0	0	0	0	0	0	0	0	0	0	0
PIR Six3	0	0	0	0	0	0	0	0	0	0	0	0	0	0	0	0	0	0	0	0	0	0	0	0	0	0	0	0	0	0	0.0111111	0	0	0.00802469	0	0	0	0	0	0	0	0	0	0	0	0	0	0	0
Vip5	0	0	0	0	0	0	0	0	0	0	0	0	0	0	0	0	0	0	0	0	0	0	0	0	0	0	0	0	0	0	0	0	0	0	0	0	0	0	0	0	0	0	0	0	0	0	0	0	0
CA3sp4	0	0	0	0	0	0	0.0102273	0	0	0	0	0.0160131	0.00818182	0	0	0	0	0	0	0	0	0	0	0	0	0.0111111	0.009375	0	0	0	0	0	0	0	0	0	0	0	0	0	0	0	0	0	0.00877193	0	0	0	0
CA3sp6	0	0	0	0	0	0	0	0	0	0	0	0	0	0	0	0	0	0	0	0	0	0	0	0	0	0	0	0.00375	0	0	0	0	0	0	0	0	0	0	0	0	0	0	0	0	0	0	0	0	0
CA3sp3	0	0	0	0	0	0	0	0	0	0	0	0	0	0	0	0	0	0	0	0	0	0	0	0.0511905	0	0.0347222	0	0	0	0	0	0	0	0	0	0	0	0	0	0	0	0	0	0	0	0	0	0	0.0238095
CA3sp5	0	0	0	0	0	0	0	0	0	0	0	0	0	0	0	0	0	0	0	0	0	0	0	0.0107143	0	0	0	0.00916667	0	0	0	0	0	0	0	0	0	0	0	0	0	0	0	0	0	0	0	0	0
CA3sp7	0	0	0	0	0	0	0	0	0	0	0	0	0	0	0	0	0	0	0	0	0	0	0	0.0333333	0	0	0	0.0245833	0	0	0	0	0	0	0	0	0	0	0	0	0	0	0.026087	0	0	0	0	0	0
DG2	0	0	0	0	0	0	0	0	0	0	0	0	0	0	0	0	0	0	0	0	0	0	0	0	0	0	0	0	0.111111	0	0	0	0	0	0	0	0	0	0	0	0	0	0	0	0	0	0.0919355	0	0
DG3	0	0	0	0	0	0	0	0	0	0	0	0	0	0	0	0	0	0	0	0	0	0	0	0	0	0	0	0	0	0	0	0	0	0	0	0	0	0	0	0	0	0	0	0	0	0	0.025	0	0
DG1	0	0	0	0	0	0	0	0	0	0	0	0	0	0	0	0	0	0	0	0	0	0	0	0	0	0	0	0	0	0	0	0	0	0	0	0	0	0	0	0	0	0	0	0	0	0	0	0	0
Vip15	0	0	0	0	0	0	0	0	0	0	0	0	0	0	0	0	0	0	0	0	0	0	0	0	0	0	0	0	0	0	0	0	0	0	0	0	0	0	0	0	0	0	0	0	0	0	0.0185484	0	0
CA2sp/IG	0	0	0	0	0	0	0	0	0	0	0	0	0	0	0	0	0	0	0	0	0	0	0	0.0142857	0	0	0	0	0	0.00641026	0	0	0	0	0	0	0	0	0	0	0	0	0	0	0	0	0	0	0
Vip16	0	0	0	0	0	0	0	0	0	0	0	0	0	0	0	0	0	0	0	0	0	0	0	0	0	0	0	0	0	0	0	0	0	0	0	0	0	0	0	0	0	0	0	0	0	0	0	0	0
CA3sp2	0	0	0	0	0	0	0	0	0	0	0	0.0166667	0	0	0	0	0	0	0	0	0	0	0	0	0	0	0	0	0	0	0	0	0	0	0	0	0	0	0	0	0	0	0	0	0	0	0	0	0
Sncg5	0	0	0	0	0	0	0	0	0	0	0	0	0	0	0	0	0	0	0	0	0	0	0	0	0	0	0	0	0	0	0	0	0	0	0	0	0	0	0	0	0	0	0	0	0	0	0	0	0
SUB-Sp Ndst4_1	0	0	0	0	0	0	0	0	0	0	0	0	0	0	0	0	0	0	0	0	0	0	0	0	0	0	0	0	0	0	0.0222222	0	0	0	0	0	0.0571429	0	0	0	0	0	0	0	0	0	0	0	0
Sst15	0	0	0	0	0	0	0	0	0	0	0	0	0	0	0	0	0	0	0	0	0	0	0	0	0	0	0	0	0	0	0	0	0	0	0	0	0	0	0	0	0	0	0	0	0	0	0	0	0
Vip17	0	0	0	0	0	0	0	0	0	0	0	0	0	0	0	0	0	0	0	0	0	0	0	0	0	0	0	0	0	0.0210256	0	0	0	0	0	0	0	0	0	0.0197761	0	0	0	0	0	0	0	0	0
Astro2	0	0	0	0	0	0	0	0	0	0	0	0	0	0	0	0	0	0	0	0	0	0	0	0	0	0	0	0	0	0.0102564	0	0.00758621	0.0210526	0.00679012	0.00679825	0	0	0	0	0.0171642	0	0.00867347	0	0.00744048	0	0	0	0	0
Sst7	0	0	0	0	0	0	0	0	0	0	0	0	0	0	0	0	0	0	0	0	0	0	0	0	0	0	0	0	0	0.01	0.012037	0.00827586	0.00947368	0.00925926	0	0	0	0	0	0.0104478	0	0	0	0	0	0	0	0	0
Lamp5 Lhx6_5	0	0	0	0	0	0	0	0	0	0	0	0	0	0	0	0	0	0	0	0	0	0	0	0	0	0	0	0	0	0	0	0	0	0	0	0	0	0	0	0	0	0	0	0	0	0	0	0	0
Astro1	0	0	0	0	0	0	0	0	0	0	0	0	0	0	0	0	0	0	0	0	0	0	0	0	0	0	0	0	0	0	0	0.108276	0	0	0.103947	0.128571	0	0	0	0	0	0	0	0	0.140351	0	0	0	0
Vip6	0	0	0	0	0	0	0	0	0	0	0	0	0	0	0	0	0	0	0	0	0	0	0	0	0	0	0	0	0	0	0	0.0155172	0	0	0	0	0	0	0	0	0	0	0	0	0.0192982	0	0	0	0
Oligo1	0	0	0	0	0	0	0	0	0	0	0	0	0	0	0	0	0	0	0	0	0	0	0	0	0	0	0	0	0	0	0	0.0217241	0	0	0	0	0	0	0.0361111	0	0	0	0	0	0	0	0	0	0
Sncg7	0	0	0	0	0	0	0	0	0	0	0	0	0	0	0	0	0	0	0	0	0	0	0	0	0	0	0	0	0	0	0	0	0	0	0	0	0	0	0	0	0	0	0	0	0	0	0	0	0
Macrophage1	0	0	0	0	0	0	0	0	0	0	0	0	0	0	0	0	0	0	0	0	0	0	0	0	0	0	0	0	0	0.00641026	0.00925926	0.00689655	0	0	0	0	0	0	0	0.00783582	0	0	0	0	0	0	0	0	0
Macrophage2	0	0	0	0	0	0	0	0	0	0	0	0	0	0	0	0	0	0	0	0	0	0	0	0	0	0	0	0	0	0	0	0	0	0	0	0	0	0	0.0527778	0	0	0	0	0	0	0	0	0	0
[truncated: 73 more columns]
